# Supplementary material for: Putative interchromosomal rearrangements in the hexaploid wheat (Triticum aestivum L.) genotype ‘Chinese Spring’ revealed by gene locations on homoeologous chromosomes
Source: BMC Evol Biol. 2015 Mar 11;15:37. doi: 10.1186/s12862-015-0313-5 (PMC4364500; doi:10.1186/s12862-015-0313-5)
Supplement: Additional file 1: Table S1. — Primer sequences used for validating chromosomal locations of selected genes. [file 12862_2015_313_MOESM1_ESM.xlsx]

## Sheet: Table S1
Additional file 1 Table S1 Primer sequences used for validating chromosomal locations of selected genes
Gene name	Locations	Forward primer (5'-3')	Reverse primer (5'-3')	Expected size (bp)	Annealing temperature (°C)
AEGTA08872	3B,5B,5D	CTACAACTATGACCGTATCCG	CCAACTCCAGTGCCTTCCTTGCA	440	64
AEGTA13263	1A,5B,5D	TGGAGCGCCACTGCGTGCGC	AGTAGGCAAACATGGGGTGC	507	*
Bradi2g40560.1	3B,5B,5D	TTCTGCGGCCACTACCGCGT	CTGGTTGCCGTAGACTGCCA	590	62
TRIUR3_24845	3B,5B,5D	GATTGCACGAGCTCGAGGCA	TGCAGAAGCAGCTGGCGGGC	580	70
TRIUR3_25897	1A,5B,5D	ATGACAGCGCGGGAGAGCAG	TCAAACACTTGTGTGTAGTT	758	*
TRIUR3_28537	2B,6A,6D	GACAGCGATCATGTAGAGGT	TACAAACACTTGACAAGATC	490	62
TRIUR3_31410	1B,2A,2B	ACCTCACATCACCGAGCTTA	CGCTTTGTGACCAACAACAT	725	67
* PCR products could not be obtained
