# Supplementary material for: Putative interchromosomal rearrangements in the hexaploid wheat (Triticum aestivum L.) genotype ‘Chinese Spring’ revealed by gene locations on homoeologous chromosomes
Source: BMC Evol Biol. 2015 Mar 11;15:37. doi: 10.1186/s12862-015-0313-5 (PMC4364500; doi:10.1186/s12862-015-0313-5)
Supplement: Additional file 2: Table S2. — Details of the 720 Single-copy genes representing possible interchromosomal rearrangements in wheat. [file 12862_2015_313_MOESM2_ESM.xlsx]

## Sheet: Table S2
Additional file 2 Table S2 Details of the 720 Single-copy genes representing possible interchromosomal rearrangements in wheat
Gene name#	Locations*
	Linkage map of best 3 hits^						Best 3 hits	Additional 3 hits
	Contig_ID	Linkage (cM)	Contig_ID	Linkage (cM)	Contig_ID	Linkage (cM)
Bradi2g19200.1	1AL_3956906	101.65	1BL_3894079	94.43	3B_10575033	67.48	1AL,1BL,3BL
Bradi4g42670.1	1AL_3912401	NA	1BL_3799187	NA	3B_10629003	136.7	1AL,1BL,3BL
Bradi2g55820.1	1AL_3939123	NA	1BL_3920116	76.71	3B_10418924	79.105	1AL,1BL,3BL	2AL,2BL,2DL
Bradi3g45840.1	1AL_3890808	NA	1BL_3803599	NA	5BL_876256	NA	1AL,1BL,5BL
Bradi2g19740.1	1AL_3916719	NA	1BL_3853457	90.46	5BL_10841642	NA	1AL,1BL,5BL
Bradi2g14170.1	1AL_442294	170.12	1BL_3859302	NA	5BL_10907183	171.68	1AL,1BL,5BL
Bradi2g14240.1	1AL_3869917	170.12	1BL_3845345	145.73	5BL_587656	NA	1AL,1BL,5BL
Bradi3g28810.1	1AL_3893743	78.56	1BL_3887901	64.465	5BL_10897920	70.72	1AL,1BL,5BL
Bradi2g22110.1	1AL_3957129	80.36	1BL_3919334	64.465	5BL_10732299	NA	1AL,1BL,5BL
TRIUR3_27958	1AL_3937389	79.46	1BL_3911901	64.89	5BL_10911451	NA	1AL,1BL,5BL	6AS,6BS,6DS
Bradi2g26980.1	1AL_3901178	79.46	1BL_3866149	NA	5BL_10798707	NA	1AL,1BL,5BL
Bradi2g19630.1	1AL_3917927	NA	1BL_3826941	90.46	5BL_10849434	NA	1AL,1BL,5BL
TRIUR3_00282	1AL_3977148	88.22	1BL_3849389	83.82	5BL_4563334	NA	1AL,1BL,5BL
Bradi2g26795.1	1AL_296308	NA	1BL_1069723	NA	5BL_10898813	145.73	1AL,1BL,5BL
Bradi3g29510.1	1AL_3850059	78.56	1BL_3813780	64.89	6AS_4403971	NA	1AL,1BL,6AS	3AL,3B,3DL
Bradi3g54570.1	1AL_837335	86.58	1BL_2892681	76.71	6DL_3328403	NA	1AL,1BL,6DL
Bradi1g36060.1	1AL_3945398	NA	1BL_3812472	NA	7DL_3364473	117.855	1AL,1BL,7DL	1AS,1BS,1DS
TRIUR3_20710	1AL_3890153	78.56	1BL_3871028	NA	7DS_3889284	111.08	1AL,1BL,7DS
TRIUR3_31674	1AL_3871400	NA	1DL_2280788	NA	2AL_3601699	116.62	1AL,1DL,2AL
Bradi3g34320.1	1AL_1927657	78.56	1DL_1332204	NA	2BS_1514918	NA	1AL,1DL,2BS
Contig92914	1AL_3976986	89.02	1DL_2249955	73.3	2DL_6077781	NA	1AL,1DL,2DL
Contig16866	1AL_3977640	NA	1DL_2271881	154.66	2DL_9791114	NA	1AL,1DL,2DL
BE591290	1AL_3870179	156.58	1DL_2260376	135.92	3AS_3319402	NA	1AL,1DL,3AS
TRIUR3_19640	1AL_3870134	88.62	1DL_1709055	73.3	3B_10606770	136.7	1AL,1DL,3BL
BE444527	1AL_3927045	78.56	1DL_2226558	55.37	4AL_7160029	NA	1AL,1DL,4AL
Bradi2g16810.1	1AL_3932547	NA	1DL_2263530	NA	4DS_388009	NA	1AL,1DL,4DS
Bradi4g28090.1	1AL_3933997	83.04	1DL_2254636	NA	5BL_10919042	45.15	1AL,1DL,5BL
Contig91109	1AL_3975301	78.56	1DL_239589	55.37	6DL_479002	NA	1AL,1DL,6DL
TRIUR3_08203	1AL_3953572	NA	1DL_2279899	55.37	7BS_3072142	76.38	1AL,1DL,7BS
Bradi5g23780.1	1AL_3893331	NA	2AL_6352088	114.85	2BL_7983037	116.84	1AL,2AL,2BL
Bradi2g44000.1	1AL_3900648	NA	3AL_4296332	NA	3B_10722888	62.23	1AL,3AL,3BL
AEGTA25564	1AL_3937948	NA	4AL_7103367	NA	4DL_14429654	NA	1AL,4AL,4DL
TRIUR3_28884	1AL_3904627	NA	4AL_7120879	NA	4DL_12888893	NA	1AL,4AL,4DL
Bradi3g32130.1	1AL_3927786	NA	4BL_7038229	87.52	4DL_14392605	59.67	1AL,4BL,4DL	1AS,1BS,1DS
TRIUR3_27540	1AL_3940674	107.49	5BL_10921598	NA	5DL_4594939	108.26	1AL,5BL,5DL
AEGTA13263	1AL_3903530	79.46	5BL_10854147	46.76	5DL_4606839	49.71	1AL,5BL,5DL
TRIUR3_25897	1AL_3940930	NA	5BL_10903995	105.65	5DL_4596445	134.075	1AL,5BL,5DL
Bradi2g14630.1	1AL_3899550	NA	6AL_5829611	NA	6DL_2512333	81.58	1AL,6AL,6DL
Bradi4g20080.1	1AL_3975878	167.81	7AL_4382361	NA	7DL_3381933	111.08	1AL,7AL,7DL
BM140351	1AL_3905573	88.22	7BL_1586447	NA	7DL_3370752	NA	1AL,7BL,7DL
Bradi2g46950.1	1AS_3277022	55.56	1BS_3433717	NA	3B_10743554	68.295	1AS,1BS,3BL
Bradi5g00220.3	1AS_2501145	NA	1BS_3398380	63.12	5DS_2761509	12.375	1AS,1BS,5DS
BM134595	1AS_3278585	145.81	1BS_3440214	2.93	7AL_4558047	140.5	1AS,1BS,7AL
TRIUR3_20850	1AS_3304556	NA	1DS_471509	NA	2AL_6330605	NA	1AS,1DS,2AL
Bradi2g37300.1	1AS_3306555	53.14	1DS_1908778	25.35	5BL_10903902	135.05	1AS,1DS,5BL
Bradi4g07707.1	1AS_1660534	NA	5AS_1548558	NA	5DS_2759820	NA	1AS,5AS,5DS
Bradi4g37730.1	1AS_3272904	NA	5BL_10858313	96.3	5DL_4511960	NA	1AS,5BL,5DL
Bradi3g12810.2	1AS_407209	NA	5BS_2239655	46.76	5DS_2731095	36.57	1AS,5BS,5DS
Bradi4g09670.1	1AS_3301175	NA	6AS_175054	NA	6DS_2061773	4.36	1AS,6AS,6DS
Bradi1g48620.1	1AS_3265930	NA	7AS_2296388	NA	7DS_3855987	70.84	1AS,7AS,7DS
Bradi3g20170.1	1BL_3841333	83.82	1DL_2283140	NA	2BL_8000665	82.72	1BL,1DL,2BL
Bradi3g20190.1	1BL_3841333	83.82	1DL_2283140	NA	2BL_8000665	82.72	1BL,1DL,2BL
TRIUR3_17537	1BL_3859444	76.71	1DL_2240162	65.025	2BS_5211667	83.97	1BL,1DL,2BS
Bradi1g62340.1	1BL_3919137	72.43	1DL_2265292	56.21	4AS_5986647	NA	1BL,1DL,4AS
Bradi3g27350.1	1BL_3887405	NA	1DL_30286	NA	4BL_6991631	74.63	1BL,1DL,4BL
AEGTA25524	1BL_3838440	NA	1DL_2273792	73.3	5BL_10809483	NA	1BL,1DL,5BL
TRIUR3_09254	1BL_3860907	64.89	1DL_85855	55.79	5BL_1229699	NA	1BL,1DL,5BL
Bradi3g28690.1	1BL_3749987	64.465	1DL_1109109	NA	5BL_7865223	NA	1BL,1DL,5BL
Bradi1g56695.1	1BL_3868152	72.43	1DL_2271679	NA	5BL_5732097	NA	1BL,1DL,5BL
Contig55862	1BL_3868152	72.43	1DL_2271679	NA	5BL_5732097	NA	1BL,1DL,5BL
Contig23519	1BL_2639056	NA	2AS_5214159	NA	2BS_5228526	76.86	1BL,2AS,2BS
AEGTA19028	1BL_3748439	106.59	5AS_1552811	NA	5DS_2781725	NA	1BL,5AS,5DS
TRIUR3_18872	1BL_3748439	106.59	5AS_1510927	NA	5DS_2781725	NA	1BL,5AS,5DS
Bradi2g15460.1	1BL_3854720	106.59	5BL_10862064	49.79	5DL_4513619	49.71	1BL,5BL,5DL	6AL,6BL,6DL
TRIUR3_31471	1BL_3922622	64.89	7AS_4186923	5.09	7DS_3944312	3.67	1BL,7AS,7DS
Contig12004	1BS_3447825	NA	1DS_1903071	11.02	2AL_2692593	NA	1BS,1DS,2AL	7AL,7BL,7DL
TRIUR3_28624	1BS_3478727	NA	1DS_1898473	55.37	6AS_4415179	60.96	1BS,1DS,6AS
TRIUR3_31410	1BS_3462869	NA	2AS_5114560	8.86	2BS_5209621	NA	1BS,2AS,2BS
Bradi1g61670.1	1BS_3482038	64.04	2AS_5259903	68.14	2BS_5207483	77.68	1BS,2AS,2BS
BG274438	1BS_3484744	NA	2AS_5209657	8.86	2DS_5361162	9.2	1BS,2AS,2DS
BF475065	1BS_3434895	56.07	7AS_4110476	91.61	7DS_3886769	103.46	1BS,7AS,7DS
TRIUR3_11983	1DL_1481097	NA	3AL_4239877	NA	3B_10500715	NA	1DL,3AL,3BL
Contig64396	1DL_2227495	56.21	3B_10699005	67.48	3DL_6901423	71.95	1DL,3BL,3DL
TRIUR3_29918	1DL_2242179	NA	4AL_7101843	NA	4DL_14331890	NA	1DL,4AL,4DL
AEGTA01305	1DL_656397	55.79	5BL_10837865	134.18	5DL_4605412	182.83	1DL,5BL,5DL
AEGTA16902	1DL_906415	NA	5BS_2283682	4.2	5DS_1008072	12.81	1DL,5BS,5DS
TRIUR3_27954	1DL_2289829	135.92	6AS_4375638	23.36	6DS_2090053	16.8	1DL,6AS,6DS	2AS,2BS,2DS
Contig67073	1DL_2229090	NA	7AL_4477330	168.99	7DL_3360226	191.24	1DL,7AL,7DL
AEGTA01415	1DL_2265282	NA	7AS_4200107	NA	7DS_3949117	61.39	1DL,7AS,7DS
TRIUR3_22467	1DL_2265282	NA	7AS_4200107	NA	7DS_3949117	61.39	1DL,7AS,7DS
AEGTA23388	1DS_1893456	37.17	3AL_4429938	206.27	3B_10746415	160.83	1DS,3AL,3BL
Bradi3g49300.1	1DS_1901133	NA	5BL_10922709	171.68	5DL_4570856	223.24	1DS,5BL,5DL	2AL,2BL,2DL
Bradi2g33970.1	1DS_1898393	55.37	5BL_10888030	79.65	5DL_4581078	104.84	1DS,5BL,5DL
AEGTA03975	1DS_1916017	55.37	6AS_599887	NA	6BS_2978505	48.35	1DS,6AS,6BS
AEGTA42353_2	1DS_1911654	NA	7BS_3101434	66.45	7DS_3865767	103.46	1DS,7BS,7DS
Bradi5g23900.1	2AL_6383994	114.85	2BL_8016317	117.28	3AS_3431640	NA	2AL,2BL,3AS
AEGTA42843_2	2AL_6331903	NA	2BL_8045172	93.25	3B_4746475	NA	2AL,2BL,3BL
Contig72072	2AL_6380739	113.9	2BL_8080180	NA	3DL_6952749	NA	2AL,2BL,3DL	5AL,5BL,5DL
Bradi5g26930.1	2AL_6379298	NA	2BL_7970039	NA	4AL_2278014	NA	2AL,2BL,4AL
Bradi5g26180.1	2AL_6338314	120.3	2BL_7962456	144.71	4DL_14368048	NA	2AL,2BL,4DL
Bradi5g23410.1	2AL_6419642	114.85	2BL_8033644	117.72	4DL_14169995	NA	2AL,2BL,4DL
Bradi5g06870.1	2AL_6440058	68.14	2BL_8013054	83.58	5BL_10790879	48.275	2AL,2BL,5BL
BE494697	2AL_6324500	120.3	2BL_8057859	144.71	5BL_10796840	118.23	2AL,2BL,5BL
Bradi2g11130.1	2AL_6427990	87.12	2BL_8054740	107.58	5DL_4498418	NA	2AL,2BL,5DL
BG274329	2AL_2054891	71.985	2BL_7901379	85.22	6AL_5687762	NA	2AL,2BL,6AL
Bradi5g11330.1	2AL_3951801	NA	2BL_8056837	83.15	6AS_4386855	42.895	2AL,2BL,6AS
Bradi5g20310.1	2AL_6323314	87.12	2BL_8019402	NA	6AS_4409805	40.24	2AL,2BL,6AS	6AL,6BL,6DL
Bradi5g13110.1	2AL_6434514	68.14	2BL_8052211	83.15	7DS_3965401	111.08	2AL,2BL,7DS	5AL,5BL,5DL
Bradi4g13560.1	2AL_6339957	NA	2DL_9907314	NA	3B_10654762	82.88	2AL,2DL,3BL
TRIUR3_28616	2AL_6432978	87.12	2DL_9726227	79.98	4BL_7036253	NA	2AL,2DL,4BL
BE494712	2AL_6316058	68.14	2DL_1504878	NA	4DL_14438327	NA	2AL,2DL,4DL
TRIUR3_10503	2AL_6367776	68.14	2DL_3584886	NA	7AL_4511334	NA	2AL,2DL,7AL	3AL,3B,3DL
TRIUR3_11331	2AL_6367776	68.14	2DL_3584886	NA	7AL_4511334	NA	2AL,2DL,7AL	3AL,3B,3DL
TRIUR3_18202	2AL_6435452	68.99	3AL_4252214	163.06	3B_10631300	153.12	2AL,3AL,3BL
TRIUR3_29194	2AL_6410424	86.24	5BL_10892550	45.15	5DL_4597412	36.57	2AL,5BL,5DL
Bradi2g25140.1	2AL_587330	NA	5BS_2297692	24.95	5DS_1841032	NA	2AL,5BS,5DS
AEGTA19636	2AL_6430021	154.58	6AS_4352362	NA	6BS_2995872	48.35	2AL,6AS,6BS
TRIUR3_20610	2AL_6430021	154.58	6AS_4352362	NA	6BS_2995872	48.35	2AL,6AS,6BS
Bradi3g02080.1	2AL_6408914	NA	6AS_4371752	40.24	6BS_3042834	48.35	2AL,6AS,6BS
TRIUR3_20603	2AL_6390059	68.14	6AS_4400364	60.96	6DS_2075872	NA	2AL,6AS,6DS
Bradi4g04450.1	2AS_5231451	68.14	2BS_5166540	77.68	3B_10764932	NA	2AS,2BS,3BS
BM138228	2AS_5182765	68.14	2BS_5177784	74.4	4BS_766930	NA	2AS,2BS,4BS
Bradi1g25330.1	2AS_5303976	NA	2BS_5244824	83.97	4DL_14473363	NA	2AS,2BS,4DL
TRIUR3_22142	2AS_5276046	68.14	2BS_5198910	NA	5AL_2808607	NA	2AS,2BS,5AL	1AL,1BL,1DL
TRIUR3_04818	2AS_5298423	NA	2BS_5229686	NA	5DL_1119857	NA	2AS,2BS,5DL
AEGTA17918	2AS_5303742	8.86	2BS_5245828	77.68	5DS_2736426	36.57	2AS,2BS,5DS
TRIUR3_11711	2AS_221939	8.86	2BS_5198867	39.31	6AS_4361203	40.24	2AS,2BS,6AS
Bradi4g35070.1	2AS_5190156	68.14	2BS_5238888	78.09	6BS_2899907	NA	2AS,2BS,6BS
Contig16994	2AS_5258096	NA	2BS_5219599	83.15	7DL_182365	NA	2AS,2BS,7DL
Bradi3g22697.1	2AS_5303833	68.14	2BS_5216488	83.15	7DS_3965167	111.08	2AS,2BS,7DS
Bradi1g26550.1	2AS_5268498	68.14	2DS_5389887	NA	4DL_14212234	NA	2AS,2DS,4DL
Bradi1g75707.1	2AS_5229536	NA	4BL_7031784	87.52	4DL_14406617	59.23	2AS,4BL,4DL
AEGTA13672	2AS_5224082	46.79	4BS_4867820	NA	4DS_2325269	NA	2AS,4BS,4DS
TRIUR3_04279	2AS_5270965	NA	5BS_2249695	46.76	5DS_2779002	NA	2AS,5BS,5DS	6AS,6BS,6DS
Contig58732	2AS_5268050	NA	6AL_5823268	134.15	6DL_3250502	159.39	2AS,6AL,6DL
Contig23833	2BL_8035726	99.06	2DL_9904772	79.475	5AL_2760519	10.56	2BL,2DL,5AL
Bradi3g05570.1	2BL_7944580	100.02	2DL_9906616	76.53	6DS_2080416	81.58	2BL,2DL,6DS
TRIUR3_21246	2BL_7946916	NA	4AL_7088675	NA	4DL_14470217	NA	2BL,4AL,4DL
TRIUR3_26261	2BL_7959350	NA	4AL_7174417	NA	4DL_14459725	NA	2BL,4AL,4DL
Bradi4g32350.1	2BL_8053384	107.58	5BL_10923668	53.96	5DL_4526830	NA	2BL,5BL,5DL
TRIUR3_31646	2BL_8053667	NA	5BL_10851880	52.27	5DL_4575372	NA	2BL,5BL,5DL
Bradi3g49350.1	2BL_8089943	92.4	6BL_1600243	65.07	6DL_3232952	NA	2BL,6BL,6DL
Bradi1g42875	2BS_5200936	NA	2DS_5367756	33.06	7AL_4462341	NA	2BS,2DS,7AL
Bradi1g33910.1	2BS_5218091	82.72	2DS_5388706	79.98	7DL_3355008	120.28	2BS,2DS,7DL
Contig62522	2BS_5165322	61.37	3AS_3283173	12.62	3B_10742258	28.37	2BS,3AS,3BS
TRIUR3_06328	2BS_5237093	NA	3AS_3425281	NA	3B_10759438	NA	2BS,3AS,3BS
AEGTA05500	2BS_5192325	NA	3AS_3338956	NA	3B_10445181	61.38	2BS,3AS,3BS
TRIUR3_07768	2BS_5215714	10.19	3B_10620039	10.19	3DS_2551359	NA	2BS,3BS,3DS
BE422443	2BS_3142451	NA	6AS_4401664	40.24	6BS_991821	48.35	2BS,6AS,6BS
AEGTA00788	2BS_5243047	61.42	6AS_4416834	NA	6BS_552562	48.35	2BS,6AS,6BS
AEGTA22702	2BS_5243047	61.42	6AS_4416834	NA	6BS_552562	48.35	2BS,6AS,6BS
AEGTA20888	2BS_5169659	NA	6AS_4359967	NA	6DS_2078323	2.56	2BS,6AS,6DS
TRIUR3_28537	2BS_5169659	NA	6AS_4428898	NA	6DS_2078323	2.56	2BS,6AS,6DS
AEGTA00653	2BS_5177480	NA	6BS_3044468	22.38	6DS_2060694	16.8	2BS,6BS,6DS	2AL,2BL,2DL
Bradi3g45750.1	2BS_5197420	74.4	7BL_6638643	NA	7DL_3330766	111.08	2BS,7BL,7DL
Contig76866	2BS_5236915	77.68	7BL_4684820	NA	7DL_3367610	NA	2BS,7BL,7DL
AEGTA00600	2DL_7027168	NA	3AL_4367814	NA	3B_10750269	65.8	2DL,3AL,3BL
AEGTA05730	2DL_6550175	NA	3B_10701305	NA	3DL_6903678	98	2DL,3BL,3DL	5AS,5BS,5DS
TRIUR3_24864	2DL_9771222	NA	4AL_7067657	NA	4DL_14111241	NA	2DL,4AL,4DL
TRIUR3_27916	2DL_152511	NA	4AL_7169749	NA	4DL_3528152	NA	2DL,4AL,4DL
Bradi1g73980.1	2DL_7071915	NA	4BL_6993734	74.63	4DL_14432780	NA	2DL,4BL,4DL
TRIUR3_09013	2DL_4955656	NA	5AS_1551878	NA	5DS_2272004	7.17	2DL,5AS,5DS	7AL,7BL,7DL
AEGTA02264	2DL_9861045	NA	6AL_5781035	67.92	6DL_3281257	85.93	2DL,6AL,6DL
AEGTA15381	2DL_8043868	NA	7AL_4554229	101.16	7DL_3338623	120.28	2DL,7AL,7DL	2AS,2BS,2DS
Contig115485	2DL_747604	NA	7AL_4459271	102.93	7DL_3392365	120.28	2DL,7AL,7DL	6AS,6BS,6DS
TRIUR3_05021	2DL_4236996	NA	7BL_6745713	NA	7DL_3335356	120.28	2DL,7BL,7DL
AEGTA18665	2DS_5386497	NA	3AS_3369428	57.93	3B_10710237	59.68	2DS,3AS,3BS
Bradi4g31560.1	2DS_2601742	NA	5BL_10866755	49.79	5DL_4591242	49.71	2DS,5BL,5DL
Bradi1g04170.1	2DS_5329668	79.14	5BL_10908581	136.74	5DL_4558487	185.31	2DS,5BL,5DL
Bradi3g22670.1	2DS_5377844	NA	5BS_2297777	46.76	5DS_877533	49.71	2DS,5BS,5DS
TRIUR3_30445	2DS_5372818	34.78	7AS_4202445	5.09	7DS_3921037	NA	2DS,7AS,7DS
TRIUR3_10684	3AL_4305396	NA	3B_10582300	65.8	4AL_7061015	NA	3AL,3BL,4AL
Bradi2g53660.1	3AL_1382617	NA	3B_10671094	78.75	4AS_5938251	NA	3AL,3BL,4AS
Bradi2g47440.1	3AL_1037983	62.36	3B_3697751	NA	5BS_2252833	46.76	3AL,3BL,5BS
BE494888	3AL_357080	NA	3B_10488578	67.48	6AL_5834585	76.8	3AL,3BL,6AL
AEGTA43587	3AL_4243056	NA	3B_10565372	78.75	7DL_3376588	169.64	3AL,3BL,7DL
TRIUR3_25523	3AL_4340679	NA	3DL_6836603	NA	4DL_14182417	NA	3AL,3DL,4DL	2AL,2BL,2DL
Bradi2g21900.1	3AL_1747974	NA	5BL_10909691	46.76	5DL_4565938	49.71	3AL,5BL,5DL
Bradi2g11980	3AS_3441895	NA	3B_10774598	NA	4AS_5979374	NA	3AS,3BS,4AS
BQ280555	3AS_2700382	19.24	3B_10400994	26.9	4BL_6983722	105.52	3AS,3BS,4BL
Bradi2g02220.1	3AS_2752005	NA	3B_10756520	28.37	4DL_14461990	NA	3AS,3BS,4DL
Bradi2g05280.1	3AS_3297938	57.93	3B_10428785	59.68	4DL_2522699	NA	3AS,3BS,4DL
Bradi2g06720.1	3AS_2858887	NA	3B_10759436	NA	4DS_2310542	NA	3AS,3BS,4DS
Bradi2g06930.1	3AS_1854136	NA	3B_10545347	59.68	5BS_2288687	45.15	3AS,3BS,5BS
TRIUR3_12540	3AS_3226858	NA	3B_10564895	55.76	5DS_2775851	4.37	3AS,3BS,5DS
TRIUR3_32452	3AS_225778	NA	3B_10488987	60.51	6DS_2103794	78.395	3AS,3BS,6DS
TRIUR3_13893	3AS_3329467	57.93	3B_10579651	78.75	7DL_3376216	111.08	3AS,3BS,7DL	1AS,1BS,1DS
Contig6208	3AS_3443667	4.4	3DS_2568509	5.72	4AS_3771049	NA	3AS,3DS,4AS	2AL,2BL,2DL
TRIUR3_06122	3AS_3443270	48.67	3DS_2593522	NA	4DL_11331813	NA	3AS,3DS,4DL
Contig88301	3AS_3290657	55.7	3DS_166926	NA	5AS_1522997	NA	3AS,3DS,5AS
AEGTA08686	3AS_3322630	NA	3DS_2566080	71.95	6AL_5714535	NA	3AS,3DS,6AL
BF474624	3AS_3062966	NA	3DS_2573710	36.66	6BS_2909198	NA	3AS,3DS,6BS
BM140584	3AS_3435350	48.67	5BL_10900545	49.79	5DL_4604844	49.71	3AS,5BL,5DL
TRIUR3_08109	3AS_3417174	NA	5BL_10900545	49.79	5DL_4604844	49.71	3AS,5BL,5DL
Bradi1g45430.1	3AS_3318017	NA	7BS_3035846	71.79	7DS_495623	NA	3AS,7BS,7DS
TRIUR3_19298	3B_10569986	NA	3DL_6894144	NA	5BL_9142547	NA	3BL,3DL,5BL	2AL,2BL,2DL
TRIUR3_19299	3B_10569986	NA	3DL_6894144	NA	5BL_9142547	NA	3BL,3DL,5BL	2AL,2BL,2DL
Contig26489	3B_10696062	NA	3DL_6887984	86.95	5BL_10898174	NA	3BL,3DL,5BL
Bradi4g43570.1	3B_10506674	136.7	3DL_1685801	NA	6BS_2025570	51.03	3BL,3DL,6BS	5AL,5BL,5DL
BM140483	3B_10735303	NA	3DL_6925799	NA	6DL_3223992	158.925	3BL,3DL,6DL
TRIUR3_06801	3B_10407413	NA	3DL_6853532	149.5	7AS_4255771	54.72	3BL,3DL,7AS
TRIUR3_14036	3B_5395801	NA	5BL_10800307	46.76	5DL_4512700	49.71	3BL,5BL,5DL	2AL,2BL,2DL
TRIUR3_24845	3B_10743005	122.03	5BL_10849105	49.79	5DL_4535748	49.71	3BL,5BL,5DL
Bradi1g07500.1	3B_10494409	82.88	5BL_10892657	112.5	5DL_4518207	138.39	3BL,5BL,5DL
AEGTA08872	3B_10764692	121.13	5BL_10919000	171.68	5DL_4601649	223.24	3BL,5BL,5DL
TRIUR3_10464	3B_10731650	143.58	5BS_2229985	44.26	5DS_1699459	29.53	3BL,5BS,5DS
Bradi3g45667.1	3B_10696062	NA	7AL_4456788	NA	7DL_3318411	NA	3BL,7AL,7DL
AEGTA12967	3B_10583821	79.46	7AS_4253163	NA	7DS_3909321	74.1	3BL,7AS,7DS	2AS,2BS,2DS
TRIUR3_03722	3B_10583821	79.46	7AS_4251190	79.9	7DS_3909321	74.1	3BL,7AS,7DS	2AS,2BS,2DS
Bradi2g08550.1	3B_10775193	78.75	7BL_6729915	NA	7DL_3334518	152.76	3BL,7BL,7DL
Bradi2g04140.1	3B_10539085	NA	3DS_2392620	NA	4DL_14466224	NA	3BS,3DS,4DL
AEGTA18271	3B_10487522	28.37	3DS_2558111	5.72	5AL_2760713	69.74	3BS,3DS,5AL
TRIUR3_02185	3B_10447930	6.83	3DS_452690	NA	5BL_5927772	NA	3BS,3DS,5BL
TRIUR3_25177	3B_10673634	NA	3DS_2586031	NA	5DL_4535687	200.58	3BS,3DS,5DL
TRIUR3_31260	3B_10673634	NA	3DS_2586031	NA	5DL_4535687	200.58	3BS,3DS,5DL
Bradi1g74990.1	3B_10601593	59.68	4AS_5931250	25.685	4DS_2311482	11.6	3BS,4AS,4DS
Bradi1g77900.1	3B_10765229	NA	4BL_7018333	NA	4DL_14405691	NA	3BS,4BL,4DL
Bradi2g40560.1	3B_10637421	62.23	5BL_10803794	NA	5DL_4523290	104.84	3BS,5BL,5DL
AEGTA04719	3B_10734049	62.23	6AL_3183465	NA	6DL_2429780	NA	3BS,6AL,6DL	6AS,6BS,6DS
Bradi2g10410.1	3B_10583693	NA	6AL_5783024	60.96	6DL_3297356	81.58	3BS,6AL,6DL
AEGTA43749	3B_10637362	61.38	6AS_4388469	47.385	6BS_2998309	NA	3BS,6AS,6BS
Bradi1g44420.1	3B_10496910	NA	6AS_4344469	49.22	6DS_2051960	71.6	3BS,6AS,6DS	6AL,6BL,6DL
Bradi1g56730.1	3B_719940	28.37	7AL_4443427	101.99	7DL_3366426	120.28	3BS,7AL,7DL
AEGTA16045	3DL_6892721	86.95	5BL_10854147	46.76	5DL_4606839	49.71	3DL,5BL,5DL
Bradi2g08850.1	3DL_6804557	71.95	7AL_4450043	93.26	7DL_3313175	111.08	3DL,7AL,7DL
TRIUR3_25939	3DS_2570260	NA	4AL_7133487	NA	4DL_14414541	NA	3DS,4AL,4DL
AEGTA21660	4AL_7171570	133.96	4BL_6964245	105.52	7DS_3820857	NA	4AL,4BL,7DS
TRIUR3_23806	4AL_7014187	NA	5AL_2805692	NA	5BL_10790541	60.53	4AL,5AL,5BL
AEGTA02855	4AL_7063251	NA	5BL_10888328	NA	5DL_4512101	218.78	4AL,5BL,5DL
TRIUR3_16385	4AL_7091974	NA	5BL_10862126	162.46	5DL_4603991	NA	4AL,5BL,5DL
Bradi4g23695.1	4AL_7150279	118.79	5BL_10886419	NA	5DL_4534821	104.84	4AL,5BL,5DL
TRIUR3_07380	4AL_7101075	36.81	5BL_10923280	NA	5DL_4541190	222.38	4AL,5BL,5DL
TRIUR3_06259	4AL_7128338	37.265	5BL_10922575	171.68	5DL_4573559	225.06	4AL,5BL,5DL	2AL,2BL,2DL
TRIUR3_16428	4AL_6777537	37.72	5BL_10868361	49.79	5DL_4538736	NA	4AL,5BL,5DL
Bradi1g00750.1	4AL_7071185	37.72	5BL_10905297	171.285	5DL_4573559	225.06	4AL,5BL,5DL
Bradi1g00910.1	4AL_7125414	37.72	5BL_10922709	171.68	5DL_4497627	222.38	4AL,5BL,5DL
AEGTA18748	4AL_7099776	37.72	5BL_10914848	222.38	5DL_4506250	222.38	4AL,5BL,5DL
TRIUR3_06565	4AL_7141160	37.72	5BL_10827361	NA	5DL_4532493	221.92	4AL,5BL,5DL	6AL,6BL,6DL
TRIUR3_03264	4AL_7125414	37.72	5BL_10922707	NA	5DL_4497627	222.38	4AL,5BL,5DL
TRIUR3_03266	4AL_7125414	37.72	5BL_10922707	NA	5DL_4497627	222.38	4AL,5BL,5DL	6AS,6BS,6DS
BE591042	4AL_7174272	37.72	5BL_10924933	NA	5DL_4573234	223.24	4AL,5BL,5DL	1AS,1BS,1DS
Bradi1g00880.1	4AL_6402484	37.72	5BL_10918928	NA	5DL_4510262	225.06	4AL,5BL,5DL
AEGTA20142	4AL_7088205	48.48	5BL_10919769	171.285	5DL_4489478	NA	4AL,5BL,5DL
Bradi1g01487	4AL_7066665	48.48	5BL_10797983	171.68	5DL_4591139	222.38	4AL,5BL,5DL
AEGTA15451	4AL_7176198	48.48	5BL_10922459	171.68	5DL_4353109	222.38	4AL,5BL,5DL
AEGTA18624	4AL_7124541	48.48	5BL_10820400	171.68	5DL_4533747	222.38	4AL,5BL,5DL
AEGTA19879	4AL_7171628	48.48	5BL_10797983	171.68	5DL_4572806	222.38	4AL,5BL,5DL
BG314321	4AL_7153245	48.48	5BL_10810016	171.68	5DL_321848	222.38	4AL,5BL,5DL
Bradi1g01300.1	4AL_7153245	48.48	5BL_10810016	171.68	5DL_321848	222.38	4AL,5BL,5DL
Bradi1g01470.1	4AL_7171628	48.48	5BL_10797983	171.68	5DL_4572806	222.38	4AL,5BL,5DL
Contig44929	4AL_7176198	48.48	5BL_10922459	171.68	5DL_4353109	222.38	4AL,5BL,5DL
TRIUR3_14927	4AL_501046	48.48	5BL_8652507	171.68	5DL_4608674	223.24	4AL,5BL,5DL
Bradi1g00930.1	4AL_7140480	48.48	5BL_10836288	171.68	5DL_4544344	223.24	4AL,5BL,5DL	2AL,2BL,2DL
AEGTA20824	4AL_7165973	48.48	5BL_10859579	171.68	5DL_4497364	NA	4AL,5BL,5DL
TRIUR3_17874	4AL_7136148	48.48	5BL_10859743	171.68	5DL_4605315	NA	4AL,5BL,5DL
TRIUR3_11435	4AL_7072872	48.48	5BL_10817117	NA	5DL_4578778	221.92	4AL,5BL,5DL
TRIUR3_24912	4AL_7124541	48.48	5BL_10920974	NA	5DL_4565076	222.38	4AL,5BL,5DL
Bradi1g01047.1	4AL_7112723	48.48	5BL_10880684	NA	5DL_4602977	223.24	4AL,5BL,5DL
Bradi1g01350.1	4AL_7148216	48.48	5BL_10896624	NA	5DL_4503333	223.24	4AL,5BL,5DL
BE445997	4AL_7140764	48.48	5BL_10925491	NA	5DL_4508109	NA	4AL,5BL,5DL
TRIUR3_04815	4AL_5949088	48.48	5BL_10878851	NA	5DL_4564483	NA	4AL,5BL,5DL
AEGTA21404	4AL_7144474	48.48	5BL_8502049	NA	5DL_4535084	NA	4AL,5BL,5DL
TRIUR3_26217	4AL_7175538	75.08	5BL_10921450	87.82	5DL_4511702	218.78	4AL,5BL,5DL
AEGTA01429	4AL_7161863	75.08	5BL_10796804	104.76	5DL_4592882	221.46	4AL,5BL,5DL
TRIUR3_00696	4AL_7117772	75.08	5BL_10801135	105.205	5DL_420362	NA	4AL,5BL,5DL
AEGTA19828	4AL_7117772	75.08	5BL_10801135	105.205	5DL_420362	NA	4AL,5BL,5DL
AEGTA12833	4AL_7084970	75.08	5BL_10926091	162.46	5DL_4560338	200.58	4AL,5BL,5DL
TRIUR3_04250	4AL_7087679	75.08	5BL_10829600	162.46	5DL_4597791	200.58	4AL,5BL,5DL
AEGTA22663	4AL_7169367	75.08	5BL_10809422	162.46	5DL_4508933	218.78	4AL,5BL,5DL
TRIUR3_09906	4AL_7100162	75.08	5BL_10922813	162.46	5DL_4512101	218.78	4AL,5BL,5DL
AEGTA09299	4AL_7134982	75.08	5BL_10923431	162.46	5DL_4511702	218.78	4AL,5BL,5DL
AEGTA16354	4AL_7100162	75.08	5BL_10922813	162.46	5DL_4512101	218.78	4AL,5BL,5DL
AEGTA19831	4AL_7176423	75.08	5BL_10923430	162.46	5DL_4511702	218.78	4AL,5BL,5DL
Bradi5g27300.1	4AL_7134982	75.08	5BL_10923431	162.46	5DL_4511702	218.78	4AL,5BL,5DL
TRIUR3_08000	4AL_7176423	75.08	5BL_10923430	162.46	5DL_4511702	218.78	4AL,5BL,5DL
Bradi1g02247.1	4AL_7166536	75.08	5BL_10925586	162.46	5DL_4550820	220.12	4AL,5BL,5DL
Contig111385	4AL_7166536	75.08	5BL_1369775	162.46	5DL_4550820	220.12	4AL,5BL,5DL
TRIUR3_00693	4AL_7166536	75.08	5BL_1369775	162.46	5DL_4550820	220.12	4AL,5BL,5DL
AEGTA03335	4AL_7106351	75.08	5BL_10823615	162.46	5DL_4576730	221.46	4AL,5BL,5DL
TRIUR3_00691	4AL_7093188	75.08	5BL_10823615	162.46	5DL_4576730	221.46	4AL,5BL,5DL
AEGTA31634	4AL_7069935	75.08	5BL_10892542	162.46	5DL_4531743	221.46	4AL,5BL,5DL
BG314423	4AL_7069935	75.08	5BL_10892542	162.46	5DL_4531743	221.46	4AL,5BL,5DL
TRIUR3_07997	4AL_7069935	75.08	5BL_10892542	162.46	5DL_4531743	221.46	4AL,5BL,5DL
TRIUR3_00689	4AL_7142694	75.08	5BL_10809422	162.46	5DL_4559282	NA	4AL,5BL,5DL
Bradi1g02360.1	4AL_7062823	75.08	5BL_10925862	162.46	5DL_4578929	NA	4AL,5BL,5DL
Contig105307	4AL_7064649	75.08	5BL_10805384	162.46	5DL_4584916	NA	4AL,5BL,5DL
TRIUR3_00690	4AL_7142694	75.08	5BL_10809422	162.46	5DL_4559282	NA	4AL,5BL,5DL
TRIUR3_17147	4AL_6522293	75.08	5BL_10925862	162.46	5DL_4578929	NA	4AL,5BL,5DL
TRIUR3_07823	4AL_7175557	75.08	5BL_10926850	170.89	5DL_4605953	NA	4AL,5BL,5DL
TRIUR3_07822	4AL_7066768	75.08	5BL_10883682	170.89	5DL_4492458	NA	4AL,5BL,5DL
TRIUR3_13706	4AL_7121210	75.08	5BL_10922491	NA	5DL_4498997	221.46	4AL,5BL,5DL	2AL,2BL,2DL
TRIUR3_00692	4AL_7122684	75.08	5BL_10920791	NA	5DL_4576730	221.46	4AL,5BL,5DL
TRIUR3_00686	4AL_7064649	75.08	5BL_10921379	NA	5DL_4551353	NA	4AL,5BL,5DL
TRIUR3_00688	4AL_7064649	75.08	5BL_10921379	NA	5DL_4584916	NA	4AL,5BL,5DL
AEGTA07297	4AL_7063621	75.875	5BL_10916823	162.46	5DL_4566921	218.78	4AL,5BL,5DL
TRIUR3_26216	4AL_7134652	75.875	5BL_10916823	162.46	5DL_4566921	218.78	4AL,5BL,5DL
TRIUR3_00917	4AL_7122341	75.875	5BL_10839753	170.89	5DL_4518504	NA	4AL,5BL,5DL
AEGTA28092	4AL_7098759	76.67	5BL_10895385	160.77	5DL_4551200	200.58	4AL,5BL,5DL	7AL,7BL,7DL
Bradi1g02570	4AL_7098759	76.67	5BL_10895385	160.77	5DL_4551200	200.58	4AL,5BL,5DL	7AL,7BL,7DL
TRIUR3_24556	4AL_7156234	76.67	5BL_10804048	160.77	5DL_4604206	200.58	4AL,5BL,5DL	2AS,2BS,2DS
AEGTA23077	4AL_7174695	76.67	5BL_10799622	160.77	5DL_4509991	200.58	4AL,5BL,5DL
Bradi1g02540.1	4AL_7098759	76.67	5BL_10786603	160.77	5DL_4551200	200.58	4AL,5BL,5DL
Bradi1g53300.1	4AL_7098759	76.67	5BL_10786603	160.77	5DL_4551200	200.58	4AL,5BL,5DL
TRIUR3_16117	4AL_7176149	76.67	5BL_10875975	160.77	5DL_4565308	200.58	4AL,5BL,5DL	2AS,2BS,2DS
AEGTA42701	4AL_6535873	76.67	5BL_10804684	160.77	5DL_4520989	NA	4AL,5BL,5DL
Bradi1g02450.2	4AL_7173810	76.67	5BL_10921387	161.615	5DL_4544527	200.58	4AL,5BL,5DL
BE403214	4AL_7098584	76.67	5BL_10919329	161.615	5DL_4497827	NA	4AL,5BL,5DL
AEGTA33119	4AL_7109807	76.67	5BL_10829600	162.46	5DL_4597791	200.58	4AL,5BL,5DL
Contig122865	4AL_7109807	76.67	5BL_10829600	162.46	5DL_4597791	200.58	4AL,5BL,5DL
Bradi1g02490.1	4AL_7035736	76.67	5BL_10902687	NA	5DL_2948982	200.58	4AL,5BL,5DL	2AL,2BL,2DL
TRIUR3_15085	4AL_7103631	76.67	5BL_10898449	NA	5DL_404259	NA	4AL,5BL,5DL
Contig108833	4AL_7165471	76.67	5BL_10908867	NA	5DL_4497827	NA	4AL,5BL,5DL
TRIUR3_08541	4AL_7145004	77.51	5BL_10897393	170.89	5DL_4494642	222.38	4AL,5BL,5DL
Contig76146	4AL_7145004	77.51	5BL_10811536	170.89	5DL_4517190	222.38	4AL,5BL,5DL
TRIUR3_28879	4AL_7145004	77.51	5BL_10897393	170.89	5DL_4494642	222.38	4AL,5BL,5DL
AEGTA33054	4AL_7173034	77.51	5BL_10897389	NA	5DL_4494575	NA	4AL,5BL,5DL
TRIUR3_03237	4AL_7171889	78.35	5BL_10812729	150.6	5DL_4601143	200.58	4AL,5BL,5DL
TRIUR3_03239	4AL_7169627	78.35	5BL_10919175	150.6	5DL_4495493	200.58	4AL,5BL,5DL
TRIUR3_33588	4AL_7137361	78.35	5BL_10875841	151.9	5DL_4603753	NA	4AL,5BL,5DL
TRIUR3_02587	4AL_7150546	78.35	5BL_10868408	160.77	5DL_4501958	200.58	4AL,5BL,5DL
AEGTA01969	4AL_7128061	78.35	5BL_10868057	160.77	5DL_4498179	200.58	4AL,5BL,5DL
Bradi4g23150.1	4AL_7114972	78.35	5BL_10831258	160.77	5DL_4528842	200.58	4AL,5BL,5DL
Bradi4g40330.1	4AL_7106875	78.35	5BL_10924625	160.77	5DL_4505287	200.58	4AL,5BL,5DL
TRIUR3_34124	4AL_7112494	78.35	5BL_10890891	160.77	5DL_4575681	200.58	4AL,5BL,5DL
Bradi1g02710.1	4AL_7159102	78.35	5BL_10793966	160.77	5DL_22067	NA	4AL,5BL,5DL
Bradi1g53437	4AL_7159102	78.35	5BL_10793966	160.77	5DL_22067	NA	4AL,5BL,5DL
Contig91483	4AL_7114969	78.35	5BL_10852331	160.77	5DL_4603754	NA	4AL,5BL,5DL
Bradi1g02800.1	4AL_7149955	78.35	5BL_9191495	NA	5DL_4546812	200.58	4AL,5BL,5DL
AEGTA01136	4AL_7176319	78.35	5BL_10925956	NA	5DL_4534035	NA	4AL,5BL,5DL
Bradi1g53490.1	4AL_7159067	79.64	5BL_10896979	150.6	5DL_2311125	200.58	4AL,5BL,5DL
TRIUR3_27378	4AL_7153242	79.64	5BL_10759224	150.6	5DL_4495493	200.58	4AL,5BL,5DL
TRIUR3_10863	4AL_7118653	79.64	5BL_10891055	150.6	5DL_4546846	200.58	4AL,5BL,5DL
TRIUR3_16309	4AL_7160440	79.64	5BL_10918457	153.2	5DL_4511535	200.58	4AL,5BL,5DL
Bradi1g02980.1	4AL_7070132	79.64	5BL_10903800	153.2	5DL_4536415	200.58	4AL,5BL,5DL
TRIUR3_30974	4AL_7137651	79.64	5BL_10822989	153.2	5DL_4509195	NA	4AL,5BL,5DL
TRIUR3_12101	4AL_7119513	79.64	5BL_10835619	160.77	5DL_1129910	200.58	4AL,5BL,5DL
Bradi4g12760.1	4AL_7140498	79.64	5BL_10865115	160.77	5DL_4492791	NA	4AL,5BL,5DL
AEGTA13874	4AL_7086458	79.64	5BL_10867611	160.77	5DL_4534473	NA	4AL,5BL,5DL
AEGTA26759	4AL_7023292	NA	5BL_10824917	45.99	5DL_4496158	222.38	4AL,5BL,5DL	6AL,6BL,6DL
Contig20158	4AL_7023292	NA	5BL_10824917	45.99	5DL_4496158	222.38	4AL,5BL,5DL	6AL,6BL,6DL
TRIUR3_07463	4AL_7141137	NA	5BL_10879329	135.05	5DL_4608340	182.83	4AL,5BL,5DL
TRIUR3_22380	4AL_7154908	NA	5BL_10754810	150.6	5DL_2132637	200.58	4AL,5BL,5DL	6AL,6BL,6DL
AEGTA24129	4AL_4078821	NA	5BL_10894571	150.6	5DL_3185457	200.58	4AL,5BL,5DL
Contig119527	4AL_7170416	NA	5BL_10812729	150.6	5DL_4601143	200.58	4AL,5BL,5DL
Bradi1g03100.1	4AL_6820893	NA	5BL_10841488	150.6	5DL_4497561	NA	4AL,5BL,5DL
Bradi1g03080.1	4AL_7171924	NA	5BL_10810110	153.2	5DL_4490029	200.58	4AL,5BL,5DL
Bradi1g03070.1	4AL_7171924	NA	5BL_10810110	153.2	5DL_4490029	200.58	4AL,5BL,5DL
TRIUR3_23333	4AL_1504680	NA	5BL_10849429	153.2	5DL_4536624	200.58	4AL,5BL,5DL
Contig71726	4AL_7134400	NA	5BL_10829097	160.77	5DL_4506636	200.58	4AL,5BL,5DL
Contig79098	4AL_6532479	NA	5BL_10860191	160.77	5DL_4587817	200.58	4AL,5BL,5DL
Contig33733	4AL_7091974	NA	5BL_10808951	160.77	5DL_4603991	NA	4AL,5BL,5DL
Bradi1g01847.1	4AL_7034603	NA	5BL_10801671	170.89	5DL_4604257	222.38	4AL,5BL,5DL
Bradi1g01830.1	4AL_7092269	NA	5BL_10799111	170.89	5DL_4472075	222.38	4AL,5BL,5DL
TRIUR3_23752	4AL_7131795	NA	5BL_10839753	170.89	5DL_4518504	NA	4AL,5BL,5DL
Bradi1g77680.1	4AL_3957452	NA	5BL_10926850	170.89	5DL_4572513	NA	4AL,5BL,5DL
TRIUR3_02194	4AL_7097677	NA	5BL_10874282	171.285	5DL_4575630	218.78	4AL,5BL,5DL
TRIUR3_34213	4AL_7086547	NA	5BL_10874360	171.68	5DL_4499309	221.92	4AL,5BL,5DL	2AL,2BL,2DL
Contig71533	4AL_7175857	NA	5BL_10815177	171.68	5DL_4604343	221.92	4AL,5BL,5DL
Contig24810	4AL_7106906	NA	5BL_10791435	171.68	5DL_4515648	222.38	4AL,5BL,5DL
TRIUR3_00748	4AL_7061179	NA	5BL_10813998	171.68	5DL_4517974	222.38	4AL,5BL,5DL
TRIUR3_00753	4AL_7106906	NA	5BL_10791435	171.68	5DL_4515648	222.38	4AL,5BL,5DL
TRIUR3_05892	4AL_7072436	NA	5BL_10846141	171.68	5DL_4554741	222.38	4AL,5BL,5DL
Bradi1g01730.3	4AL_7069343	NA	5BL_10834372	171.68	5DL_4504283	222.38	4AL,5BL,5DL
TRIUR3_00754	4AL_7070512	NA	5BL_10824529	171.68	5DL_4528744	222.38	4AL,5BL,5DL
AEGTA07716	4AL_7175857	NA	5BL_10815177	171.68	5DL_4604080	222.38	4AL,5BL,5DL
AEGTA13334	4AL_7063171	NA	5BL_10867508	171.68	5DL_4536037	222.38	4AL,5BL,5DL
AEGTA24200	4AL_7064909	NA	5BL_10876715	171.68	5DL_4504283	222.38	4AL,5BL,5DL	1AS,1BS,1DS
AEGTA29445	4AL_7175857	NA	5BL_10815177	171.68	5DL_4604080	222.38	4AL,5BL,5DL
Bradi1g01810.1	4AL_7133560	NA	5BL_10837787	171.68	5DL_4564191	222.38	4AL,5BL,5DL
Bradi3g44740.1	4AL_7090465	NA	5BL_10822504	171.68	5DL_4578327	222.38	4AL,5BL,5DL
TRIUR3_00716	4AL_7069343	NA	5BL_10876715	171.68	5DL_4504283	222.38	4AL,5BL,5DL	1AS,1BS,1DS
TRIUR3_00717	4AL_7069343	NA	5BL_10834372	171.68	5DL_4504283	222.38	4AL,5BL,5DL
TRIUR3_00746	4AL_7095463	NA	5BL_10893901	171.68	5DL_4558034	222.38	4AL,5BL,5DL
TRIUR3_00750	4AL_7164015	NA	5BL_10862052	171.68	5DL_4498883	222.38	4AL,5BL,5DL
TRIUR3_04342	4AL_7175857	NA	5BL_10815177	171.68	5DL_4604080	222.38	4AL,5BL,5DL
Bradi5g15840.1	4AL_7100959	NA	5BL_10922709	171.68	5DL_4570856	223.24	4AL,5BL,5DL	2AL,2BL,2DL
Contig20742	4AL_7074178	NA	5BL_10786430	171.68	5DL_4055228	223.24	4AL,5BL,5DL	2AL,2BL,2DL
Bradi1g01270.1	4AL_7091065	NA	5BL_10810016	171.68	5DL_4605329	223.24	4AL,5BL,5DL
Bradi1g00990.1	4AL_7169100	NA	5BL_10806695	171.68	5DL_4592894	223.24	4AL,5BL,5DL
Bradi4g37070.1	4AL_7100959	NA	5BL_10922709	171.68	5DL_4570856	223.24	4AL,5BL,5DL
AEGTA07177	4AL_7100959	NA	5BL_10922709	171.68	5DL_4570856	223.24	4AL,5BL,5DL
TRIUR3_15155	4AL_7043338	NA	5BL_10918114	171.68	5DL_4606023	NA	4AL,5BL,5DL
TRIUR3_08766	4AL_7123320	NA	5BL_10858766	171.68	5DL_3983241	NA	4AL,5BL,5DL
TRIUR3_32264	4AL_7123320	NA	5BL_10858766	171.68	5DL_3983241	NA	4AL,5BL,5DL
Contig24756	4AL_7123320	NA	5BL_10858766	171.68	5DL_3983241	NA	4AL,5BL,5DL
TRIUR3_34234	4AL_7123320	NA	5BL_10858766	171.68	5DL_3983241	NA	4AL,5BL,5DL
Bradi3g59200	4AL_7177306	NA	5BL_10875833	171.68	5DL_4495574	NA	4AL,5BL,5DL
BE403256	4AL_7158352	NA	5BL_10921589	NA	5DL_4565359	200.58	4AL,5BL,5DL
BG274817	4AL_7158352	NA	5BL_10921589	NA	5DL_4565359	200.58	4AL,5BL,5DL
Bradi1g01520.1	4AL_2998088	NA	5BL_10922829	NA	5DL_4468420	221.46	4AL,5BL,5DL
Contig84657	4AL_7172624	NA	5BL_10923513	NA	5DL_4534283	221.46	4AL,5BL,5DL
TRIUR3_19734	4AL_7124811	NA	5BL_10918844	NA	5DL_4534283	221.46	4AL,5BL,5DL
AEGTA23627	4AL_7061168	NA	5BL_10919247	NA	5DL_4595698	222.38	4AL,5BL,5DL	3AL,3B,3DL
AEGTA17012	4AL_7152112	NA	5BL_10923723	NA	5DL_4504031	222.38	4AL,5BL,5DL	5AS,5BS,5DS
Bradi1g01060.1	4AL_7069462	NA	5BL_10924584	NA	5DL_4585275	223.24	4AL,5BL,5DL
AEGTA08028	4AL_7072107	NA	5BS_2275242	45.15	5DS_2767229	4.37	4AL,5BS,5DS	2AS,2BS,2DS
Contig102797	4AL_7072107	NA	5BS_2246716	NA	5DS_2767229	4.37	4AL,5BS,5DS	2AS,2BS,2DS
Bradi1g21090.1	4AL_7128168	NA	5BS_2282010	NA	5DS_1168679	35.78	4AL,5BS,5DS
Bradi3g01680.1	4AL_7039369	18.2	6AS_4427041	NA	6BS_2948741	NA	4AL,6AS,6BS
AEGTA22904	4AL_7142699	NA	6BS_2987172	3.57	6DS_2093067	4.36	4AL,6BS,6DS	3AL,3B,3DL
TRIUR3_17533	4AL_7147448	77.51	7AS_4254549	30.87	7DS_3935474	45.11	4AL,7AS,7DS
Contig39007	4AL_7175320	78.35	7AS_4183054	12.4	7DS_3962595	NA	4AL,7AS,7DS
Bradi1g51530	4AL_7064151	78.35	7AS_4195871	30.87	7DS_3858784	45.11	4AL,7AS,7DS
Bradi4g15780	4AL_7064151	78.35	7AS_4195871	30.87	7DS_3858784	45.11	4AL,7AS,7DS
Bradi4g07790.1	4AL_7160865	78.35	7AS_4228030	35.46	7DS_3815893	NA	4AL,7AS,7DS
Bradi1g50927.1	4AL_7176568	78.35	7AS_4078631	52.525	7DS_3922792	60.205	4AL,7AS,7DS
Contig102561	4AL_7088606	78.35	7AS_4255172	52.525	7DS_3878050	61.39	4AL,7AS,7DS
TRIUR3_25930	4AL_7088606	78.35	7AS_4255172	52.525	7DS_3878050	61.39	4AL,7AS,7DS
Contig77038	4AL_7116556	78.35	7AS_4256561	52.525	7DS_3805162	NA	4AL,7AS,7DS
TRIUR3_18709	4AL_7124041	78.35	7AS_4198274	54.72	7DS_3963328	59.02	4AL,7AS,7DS
TRIUR3_06799	4AL_7108455	78.35	7AS_4185003	54.72	7DS_3863308	61.39	4AL,7AS,7DS
Bradi1g51040.1	4AL_7120544	78.35	7AS_4123766	54.72	7DS_3889398	61.39	4AL,7AS,7DS
BF202488	4AL_7176174	78.35	7AS_4255317	54.72	7DS_2393369	61.39	4AL,7AS,7DS	3AL,3B,3DL
Bradi1g50990.1	4AL_5649037	78.35	7AS_4255288	54.72	7DS_3965937	61.39	4AL,7AS,7DS
Contig1941	4AL_7172277	78.35	7AS_4251790	54.72	7DS_3849095	61.39	4AL,7AS,7DS
Contig74106	4AL_7131920	78.35	7AS_4197299	54.72	7DS_3912849	61.39	4AL,7AS,7DS
TRIUR3_03038	4AL_5649037	78.35	7AS_4255288	54.72	7DS_3965937	61.39	4AL,7AS,7DS
TRIUR3_04379	4AL_7131920	78.35	7AS_4197299	54.72	7DS_3912849	61.39	4AL,7AS,7DS
Bradi1g51550.2	4AL_7176389	78.35	7AS_4244966	NA	7DS_3967196	45.11	4AL,7AS,7DS
AEGTA11723	4AL_7169811	78.35	7AS_4180620	NA	7DS_3958095	45.11	4AL,7AS,7DS
TRIUR3_20079	4AL_7111411	78.35	7AS_2367661	NA	7DS_3960654	53.87	4AL,7AS,7DS
Contig77873	4AL_7177112	78.35	7AS_4256019	NA	7DS_3930410	59.02	4AL,7AS,7DS	5AL,5BL,5DL
TRIUR3_15524	4AL_7177112	78.35	7AS_4256019	NA	7DS_3930410	59.02	4AL,7AS,7DS	5AL,5BL,5DL
TRIUR3_28012	4AL_7085726	78.35	7AS_4179463	NA	7DS_3924937	61.39	4AL,7AS,7DS
TRIUR3_10444	4AL_7175542	78.35	7AS_4250473	NA	7DS_3950666	61.39	4AL,7AS,7DS
AEGTA14411	4AL_7081839	79.64	7AS_4081313	12.4	7DS_3879916	34.4	4AL,7AS,7DS
TRIUR3_02019	4AL_7105445	79.64	7AS_4197382	22.82	7DS_3963460	45.11	4AL,7AS,7DS
TRIUR3_26019	4AL_7103439	79.64	7AS_4097541	22.82	7DS_3923130	45.11	4AL,7AS,7DS
Bradi1g51420	4AL_7045146	79.64	7AS_4117851	30.87	7DS_3941218	45.11	4AL,7AS,7DS
TRIUR3_03685	4AL_7064667	79.64	7AS_4257566	30.87	7DS_3934116	NA	4AL,7AS,7DS
TRIUR3_05789	4AL_7173601	79.64	7AS_4071130	33.165	7DS_3822803	53.87	4AL,7AS,7DS
Bradi5g00740.1	4AL_7042939	79.64	7AS_4231593	35.46	7DS_3929613	NA	4AL,7AS,7DS	3AL,3B,3DL
AEGTA04133	4AL_7176258	79.64	7AS_4246991	35.46	7DS_3898436	NA	4AL,7AS,7DS
BE499146	4AL_7085236	79.64	7AS_4253347	52.525	7DS_3913722	59.02	4AL,7AS,7DS
Contig2468	4AL_7123665	79.64	7AS_4226962	52.525	7DS_3848858	61.39	4AL,7AS,7DS
BE518351	4AL_6615146	79.64	7AS_4073663	54.72	7DS_3923712	59.02	4AL,7AS,7DS
AEGTA25670	4AL_7123646	79.64	7AS_4236129	54.72	7DS_3915686	61.39	4AL,7AS,7DS
AEGTA08719	4AL_7124877	79.64	7AS_4236129	54.72	7DS_3915686	61.39	4AL,7AS,7DS	5AL,5BL,5DL
Bradi1g51107.1	4AL_7123646	79.64	7AS_4197299	54.72	7DS_3915686	61.39	4AL,7AS,7DS
Contig1628	4AL_7123646	79.64	7AS_4236129	54.72	7DS_3915686	61.39	4AL,7AS,7DS
TRIUR3_06619	4AL_7086781	79.64	7AS_4067630	54.72	7DS_3945922	61.39	4AL,7AS,7DS
TRIUR3_14096	4AL_7124877	79.64	7AS_4236129	54.72	7DS_3915686	61.39	4AL,7AS,7DS
TRIUR3_26316	4AL_7085107	79.64	7AS_4062163	NA	7DS_3959455	34.4	4AL,7AS,7DS	3AL,3B,3DL
Bradi1g51630.1	4AL_7103439	79.64	7AS_4251843	NA	7DS_3923130	45.11	4AL,7AS,7DS
TRIUR3_24360	4AL_7083440	79.64	7AS_4254290	NA	7DS_3933918	45.11	4AL,7AS,7DS
TRIUR3_06630	4AL_7151130	79.64	7AS_4228001	NA	7DS_3893747	53.87	4AL,7AS,7DS
Contig42906	4AL_7078457	79.64	7AS_4179463	NA	7DS_3807367	59.02	4AL,7AS,7DS
Bradi1g51120.1	4AL_7094335	79.64	7AS_4088957	NA	7DS_3961398	59.02	4AL,7AS,7DS	3AL,3B,3DL
Bradi1g50970.1	4AL_7076734	79.64	7AS_4208727	NA	7DS_3954776	61.39	4AL,7AS,7DS
Contig99398	4AL_7133859	79.64	7AS_4045311	NA	7DS_3940481	61.39	4AL,7AS,7DS
Bradi1g51220.1	4AL_7171161	79.64	7AS_4179180	NA	7DS_3878726	61.76	4AL,7AS,7DS
Bradi1g51330.1	4AL_7094556	79.64	7AS_4245134	NA	7DS_2596763	NA	4AL,7AS,7DS
Bradi1g49730.1	4AL_7110346	80.93	7AS_4087663	NA	7DS_3922061	31.65	4AL,7AS,7DS
TRIUR3_03523	4AL_7098493	104.79	7AS_4248218	12.4	7DS_3805352	NA	4AL,7AS,7DS
TRIUR3_06097	4AL_7130397	105.75	7AS_4248105	NA	7DS_3883104	31.65	4AL,7AS,7DS
AEGTA13076	4AL_7068634	105.75	7AS_4249536	NA	7DS_3962903	31.65	4AL,7AS,7DS	2AL,2BL,2DL
TRIUR3_09572	4AL_7121552	107.52	7AS_4109514	NA	7DS_3965164	NA	4AL,7AS,7DS
AEGTA30956	4AL_7127940	112.93	7AS_4251862	5.09	7DS_3960967	NA	4AL,7AS,7DS
TRIUR3_09689	4AL_7127940	112.93	7AS_4251862	5.09	7DS_3960967	NA	4AL,7AS,7DS
BF485072	4AL_7171025	112.93	7AS_4072822	5.09	7DS_3177413	NA	4AL,7AS,7DS
TRIUR3_25268	4AL_7122567	112.93	7AS_4058749	5.09	7DS_3890520	NA	4AL,7AS,7DS
AEGTA13686	4AL_7145077	112.93	7AS_3671871	NA	7DS_3859378	NA	4AL,7AS,7DS
AEGTA00332	4AL_7135381	118.79	7AS_4255487	4.71	7DS_1349307	NA	4AL,7AS,7DS
AEGTA15376	4AL_7028094	118.79	7AS_4174522	5.09	7DS_3963043	4.57	4AL,7AS,7DS
Bradi3g36630	4AL_7081238	118.79	7AS_4255361	5.09	7DS_3933526	NA	4AL,7AS,7DS
TRIUR3_04989	4AL_7171327	118.79	7AS_4189163	NA	7DS_3965260	1.79	4AL,7AS,7DS
AEGTA14393	4AL_7158134	118.79	7AS_4245983	NA	7DS_3954228	NA	4AL,7AS,7DS
TRIUR3_06657	4AL_7171327	118.79	7AS_4257449	NA	7DS_3868078	NA	4AL,7AS,7DS
TRIUR3_29027	4AL_5997437	119.165	7AS_4247637	NA	7DS_3941381	NA	4AL,7AS,7DS
TRIUR3_18770	4AL_7157937	119.54	7AS_1157955	4.71	7DS_3948930	17.13	4AL,7AS,7DS
Bradi1g50397.1	4AL_7091384	119.54	7AS_4255341	5.09	7DS_3967198	3.67	4AL,7AS,7DS	3AL,3B,3DL
AEGTA15106	4AL_7134629	119.54	7AS_4182504	5.09	7DS_3965292	3.67	4AL,7AS,7DS
Contig108000	4AL_7134629	119.54	7AS_4182504	5.09	7DS_3965292	3.67	4AL,7AS,7DS
TRIUR3_06542	4AL_7134629	119.54	7AS_4243684	5.09	7DS_3890289	4.12	4AL,7AS,7DS
TRIUR3_06546	4AL_7100987	119.54	7AS_4121403	5.09	7DS_3963667	4.57	4AL,7AS,7DS
TRIUR3_00824	4AL_2308044	119.54	7AS_4251215	5.09	7DS_3917798	17.13	4AL,7AS,7DS
Contig105742	4AL_4151512	119.54	7AS_4222325	NA	7DS_3921439	3.67	4AL,7AS,7DS
AEGTA26578	4AL_7157937	119.54	7AS_4257568	NA	7DS_3948930	17.13	4AL,7AS,7DS
Contig40268	4AL_7157937	119.54	7AS_3570895	NA	7DS_3948930	17.13	4AL,7AS,7DS
AEGTA28172	4AL_7127109	119.54	7AS_4254530	NA	7DS_3922210	NA	4AL,7AS,7DS	2AL,2BL,2DL
Bradi1g50470	4AL_7127109	119.54	7AS_4254530	NA	7DS_3922210	NA	4AL,7AS,7DS	2AL,2BL,2DL
AEGTA27291	4AL_7159908	121.94	7AS_4248242	5.09	7DS_3898541	3.67	4AL,7AS,7DS
BE590484	4AL_7082495	121.94	7AS_4249060	5.09	7DS_3908526	3.67	4AL,7AS,7DS
BG262472	4AL_7082495	121.94	7AS_4249060	5.09	7DS_3908526	3.67	4AL,7AS,7DS
Contig69817	4AL_7159908	121.94	7AS_4248242	5.09	7DS_3898541	3.67	4AL,7AS,7DS
TRIUR3_02355	4AL_7159908	121.94	7AS_4089257	5.09	7DS_3947830	3.67	4AL,7AS,7DS
TRIUR3_14381	4AL_7082495	121.94	7AS_4249060	5.09	7DS_3908526	3.67	4AL,7AS,7DS
AEGTA18209	4AL_7062879	121.94	7AS_4256065	5.09	7DS_3822416	NA	4AL,7AS,7DS
Contig97429	4AL_7149348	121.94	7AS_3843880	NA	7DS_3913446	3.67	4AL,7AS,7DS
TRIUR3_22745	4AL_7097629	133.96	7AS_4248461	1.06	7DS_3962593	1.79	4AL,7AS,7DS
AEGTA16493	4AL_7017502	133.96	7AS_4255628	1.86	7DS_3881670	1.79	4AL,7AS,7DS
AEGTA19083	4AL_7136740	133.96	7AS_4178170	3.52	7DS_3937136	1.79	4AL,7AS,7DS
Bradi1g52210.1	4AL_7121598	133.96	7AS_4200167	4.33	7DS_3964530	1.79	4AL,7AS,7DS
AEGTA27596	4AL_7168216	133.96	7AS_4249477	4.33	7DS_3847374	1.79	4AL,7AS,7DS
Bradi5g00467.1	4AL_7120745	133.96	7AS_4108254	4.71	7DS_3850824	3.67	4AL,7AS,7DS
TRIUR3_06704	4AL_7177248	133.96	7AS_4255358	4.71	7DS_3935749	3.67	4AL,7AS,7DS
TRIUR3_07930	4AL_7020240	133.96	7AS_4129112	4.71	7DS_3779373	NA	4AL,7AS,7DS
TRIUR3_27266	4AL_7072246	133.96	7AS_4246773	5.09	7DS_3881564	1.79	4AL,7AS,7DS	5AL,5BL,5DL
AEGTA42636_2	4AL_7109834	133.96	7AS_4059048	5.09	7DS_50320	1.79	4AL,7AS,7DS
TRIUR3_14758	4AL_7109834	133.96	7AS_4059048	5.09	7DS_50320	1.79	4AL,7AS,7DS
TRIUR3_23554	4AL_7109834	133.96	7AS_4251323	5.09	7DS_50320	1.79	4AL,7AS,7DS
TRIUR3_23555	4AL_7109834	133.96	7AS_4059048	5.09	7DS_50320	1.79	4AL,7AS,7DS
AEGTA43152	4AL_7072246	133.96	7AS_4244868	5.09	7DS_3881564	1.79	4AL,7AS,7DS	5AL,5BL,5DL
TRIUR3_04781	4AL_7068846	133.96	7AS_4253490	5.09	7DS_3965046	1.79	4AL,7AS,7DS
Bradi1g51860.1	4AL_7069809	133.96	7AS_4255839	5.09	7DS_3963650	3.67	4AL,7AS,7DS
Bradi3g13680.1	4AL_7069809	133.96	7AS_4255839	5.09	7DS_3963650	3.67	4AL,7AS,7DS
TRIUR3_18258	4AL_7147158	133.96	7AS_4170809	5.09	7DS_3866176	3.67	4AL,7AS,7DS	2AS,2BS,2DS
Bradi1g51770.1	4AL_7100263	133.96	7AS_4194735	5.09	7DS_3948930	17.13	4AL,7AS,7DS
TRIUR3_14756	4AL_7121598	133.96	7AS_4251323	5.09	7DS_3918127	NA	4AL,7AS,7DS
Bradi3g23267.1	4AL_7173530	133.96	7AS_4202272	5.09	7DS_3820857	NA	4AL,7AS,7DS
TRIUR3_21771	4AL_7176180	133.96	7AS_4253673	5.09	7DS_3964900	NA	4AL,7AS,7DS	5AL,5BL,5DL
AEGTA28050	4AL_7129679	133.96	7AS_4244802	NA	7DS_3965898	1.79	4AL,7AS,7DS	6AS,6BS,6DS
Bradi4g07320	4AL_7088723	133.96	7AS_4233022	NA	7DS_3964589	1.79	4AL,7AS,7DS	5AS,5BS,5DS
AEGTA42543_2	4AL_7151998	133.96	7AS_4090155	NA	7DS_3966172	1.79	4AL,7AS,7DS
TRIUR3_25765	4AL_7103268	133.96	7AS_4187064	NA	7DS_3870707	1.79	4AL,7AS,7DS
TRIUR3_09847	4AL_7066463	133.96	7AS_4245587	NA	7DS_3849706	2.73	4AL,7AS,7DS
TRIUR3_30651	4AL_7177208	133.96	7AS_4181710	NA	7DS_3935829	3.67	4AL,7AS,7DS
TRIUR3_32825	4AL_7177208	133.96	7AS_4181710	NA	7DS_3935829	3.67	4AL,7AS,7DS
Contig64559	4AL_7097137	133.96	7AS_4255270	NA	7DS_3958297	31.65	4AL,7AS,7DS
AEGTA10290	4AL_7169801	133.96	7AS_4251322	NA	7DS_3963185	NA	4AL,7AS,7DS	2AL,2BL,2DL
TRIUR3_12727	4AL_7076113	134.835	7AS_4247490	3.925	7DS_3889108	0.895	4AL,7AS,7DS
TRIUR3_15735	4AL_7122014	136.175	7AS_4253283	1.06	7DS_3889108	0.895	4AL,7AS,7DS
Bradi1g52170	4AL_7151691	140.49	7AS_4045370	1.06	7DS_3914564	1.79	4AL,7AS,7DS
TRIUR3_09775	4AL_7174005	140.49	7AS_4185059	1.06	7DS_3958164	1.79	4AL,7AS,7DS
AEGTA42688	4AL_7151691	140.49	7AS_4045370	1.06	7DS_3914564	1.79	4AL,7AS,7DS
AEGTA21020	4AL_6571906	140.49	7AS_4229276	1.86	7DS_3930733	1.79	4AL,7AS,7DS
BE444544	4AL_7108031	140.49	7AS_4078987	3.925	7DS_3933448	1.79	4AL,7AS,7DS
TRIUR3_04704	4AL_7152474	140.49	7AS_4047206	NA	7DS_3919103	NA	4AL,7AS,7DS	2AL,2BL,2DL
TRIUR3_09507	4AL_7105999	140.49	7AS_4254698	NA	7DS_3966051	NA	4AL,7AS,7DS
AEGTA24898	4AL_7173217	NA	7AS_4251851	1.06	7DS_3869543	1.79	4AL,7AS,7DS
Bradi1g52430.1	4AL_7145801	NA	7AS_4177946	1.06	7DS_3919476	1.79	4AL,7AS,7DS
AEGTA04119	4AL_7105516	NA	7AS_4247227	1.06	7DS_3966961	NA	4AL,7AS,7DS
BE585722	4AL_7034589	NA	7AS_4211747	3.52	7DS_3905096	1.79	4AL,7AS,7DS
AEGTA28817	4AL_7115885	NA	7AS_4214532	3.52	7DS_3820340	1.79	4AL,7AS,7DS
TRIUR3_31705	4AL_7115885	NA	7AS_4214532	3.52	7DS_3820340	1.79	4AL,7AS,7DS
BE443878	4AL_7115885	NA	7AS_4214532	3.52	7DS_3820340	1.79	4AL,7AS,7DS
AEGTA04982	4AL_7147576	NA	7AS_4225333	4.33	7DS_3811246	1.79	4AL,7AS,7DS
Bradi1g52270.1	4AL_7147576	NA	7AS_4185260	4.33	7DS_3811246	1.79	4AL,7AS,7DS
Bradi4g45250.1	4AL_7147576	NA	7AS_4185260	4.33	7DS_3811246	1.79	4AL,7AS,7DS
Bradi4g45260.1	4AL_7147576	NA	7AS_4185260	4.33	7DS_3811246	1.79	4AL,7AS,7DS
TRIUR3_11701	4AL_7115531	NA	7AS_4253724	4.33	7DS_3851079	NA	4AL,7AS,7DS	6AL,6BL,6DL
TRIUR3_06706	4AL_7113141	NA	7AS_4225201	4.71	7DS_3861353	1.79	4AL,7AS,7DS
Contig33785	4AL_7119361	NA	7AS_4131192	4.71	7DS_3883996	1.79	4AL,7AS,7DS
Contig20804	4AL_7070414	NA	7AS_4253537	4.71	7DS_3967438	17.13	4AL,7AS,7DS
Bradi1g51740.1	4AL_7143997	NA	7AS_4251899	5.09	7DS_3964448	3.67	4AL,7AS,7DS
Contig103644	4AL_7110456	NA	7AS_4256679	5.09	7DS_3905816	3.67	4AL,7AS,7DS
TRIUR3_07077	4AL_7134524	NA	7AS_4211562	5.09	7DS_3926963	17.13	4AL,7AS,7DS	2AL,2BL,2DL
TRIUR3_31651	4AL_7152405	NA	7AS_1854495	5.09	7DS_3055845	NA	4AL,7AS,7DS
TRIUR3_06612	4AL_1568923	NA	7AS_4253951	12.4	7DS_3902619	34.4	4AL,7AS,7DS
AEGTA21025	4AL_7106014	NA	7AS_4081313	12.4	7DS_3939873	NA	4AL,7AS,7DS
TRIUR3_21418	4AL_7148249	NA	7AS_4216417	12.4	7DS_3943359	NA	4AL,7AS,7DS
TRIUR3_03683	4AL_7099470	NA	7AS_4234458	30.87	7DS_3968608	NA	4AL,7AS,7DS
TRIUR3_03684	4AL_7176555	NA	7AS_4257566	30.87	7DS_3934116	NA	4AL,7AS,7DS
Bradi1g50850.1	4AL_7076133	NA	7AS_4236858	52.525	7DS_3861327	61.39	4AL,7AS,7DS
AEGTA00339	4AL_7174153	NA	7AS_4197145	54.72	7DS_3909418	61.39	4AL,7AS,7DS
TRIUR3_18823	4AL_7100883	NA	7AS_4233079	54.72	7DS_3936351	61.39	4AL,7AS,7DS
Contig1282	4AL_7142700	NA	7AS_4108880	54.72	7DS_3910115	NA	4AL,7AS,7DS	7AL,7BL,7DL
TRIUR3_13853	4AL_7100883	NA	7AS_4123397	54.72	7DS_3851606	NA	4AL,7AS,7DS
Bradi4g06530.1	4AL_7164664	NA	7AS_4216205	NA	7DS_3937219	45.11	4AL,7AS,7DS
Bradi4g07070.1	4AL_7164664	NA	7AS_4216205	NA	7DS_3937219	45.11	4AL,7AS,7DS
Bradi4g07080.1	4AL_7164664	NA	7AS_4216205	NA	7DS_3937219	45.11	4AL,7AS,7DS
TRIUR3_35006	4AL_7170920	NA	7AS_4203338	NA	7DS_3853018	45.11	4AL,7AS,7DS
Bradi1g50810.1	4AL_7090438	NA	7AS_4254806	NA	7DS_3443091	61.39	4AL,7AS,7DS
Bradi1g50870.1	4AL_7094331	NA	7AS_4204788	NA	7DS_3934827	61.39	4AL,7AS,7DS
TRIUR3_26870	4AL_7148720	NA	7AS_4253238	NA	7DS_3964220	61.39	4AL,7AS,7DS
Bradi3g16090.1	4AL_1524308	NA	7AS_4118129	NA	7DS_3953238	53.87	4AL,7AS,7DS
TRIUR3_05056	4AL_4046338	NA	7AS_4251954	NA	7DS_3933224	1.79	4AL,7AS,7DS
Bradi1g49740.1	4AL_7164162	103.83	7AS_4255803	NA	7DS_3883046	NA	4AL,7AS,7DS
TRIUR3_04789	4AL_7096129	NA	7AS_4250689	22.82	7DS_3966923	110.24	4AL,7AS,7DS
Contig67478	4AL_7148720	NA	7AS_4253238	NA	7DS_3907477	NA	4AL,7AS,7DS
TRIUR3_23138	4AL_7083791	NA	7AS_4073410	NA	7DS_3965494	NA	4AL,7AS,7DS
TRIUR3_23139	4AL_7083791	NA	7AS_4073410	NA	7DS_3965494	NA	4AL,7AS,7DS
TRIUR3_27348	4AL_7044046	NA	7AS_4251943	NA	7DS_3918909	NA	4AL,7AS,7DS
TRIUR3_28666	4AL_7044046	NA	7AS_4251943	NA	7DS_3918909	NA	4AL,7AS,7DS
TRIUR3_31408	4AL_7083791	NA	7AS_4073410	NA	7DS_3965494	NA	4AL,7AS,7DS
TRIUR3_33468	4AL_7044046	NA	7AS_4251943	NA	7DS_3918909	NA	4AL,7AS,7DS
TRIUR3_33689	4AL_7044046	NA	7AS_4251943	NA	7DS_3918909	NA	4AL,7AS,7DS
AEGTA12653	4AL_1077767	NA	7BL_6660159	163.78	7DL_3366125	NA	4AL,7BL,7DL
TRIUR3_01336	4AS_5970223	NA	5AS_1547944	NA	5BS_2261802	NA	4AS,5AS,5BS
AEGTA43653	4AS_6006506	NA	5BL_10869113	124.5	5DL_4542330	153.81	4AS,5BL,5DL	2AL,2BL,2DL
BE445244	4AS_5995990	NA	5BS_2293915	45.99	5DS_2747679	NA	4AS,5BS,5DS
Bradi1g76860.1	4BL_6991069	75.48	4DL_14388983	22.88	5AL_2702896	95.76	4BL,4DL,5AL
Bradi1g76040.1	4BL_7038736	75.48	4DL_14335916	58.79	5AL_2803547	104.28	4BL,4DL,5AL
Bradi1g76677.1	4BL_6862812	75.48	4DL_14445637	NA	5AL_2760801	95.76	4BL,4DL,5AL
Bradi1g76850	4BL_7019945	79.25	4DL_14324017	22.88	5AL_2808760	NA	4BL,4DL,5AL
Contig119472	4BL_6979593	79.25	4DL_14428102	58.79	5AL_2750087	95.76	4BL,4DL,5AL	3AL,3B,3DL
Bradi1g76070.1	4BL_6959439	79.25	4DL_14472699	58.79	5AL_2793881	104.28	4BL,4DL,5AL
Bradi1g76060.1	4BL_6997175	79.685	4DL_14472699	58.79	5AL_2793881	104.28	4BL,4DL,5AL
TRIUR3_08489	4BL_7005880	80.12	4DL_14368410	58.79	5AL_2696542	95.76	4BL,4DL,5AL	7AL,7BL,7DL
Bradi2g13000.1	4BL_6976011	80.545	4DL_14401953	NA	5AL_2736043	105.615	4BL,4DL,5AL	1AS,1BS,1DS
AEGTA31727	4BL_7019731	80.97	4DL_14470274	22.88	5AL_2779699	95.76	4BL,4DL,5AL
Bradi1g76740.2	4BL_7019731	80.97	4DL_14470274	22.88	5AL_2779699	95.76	4BL,4DL,5AL
Bradi1g76540.1	4BL_7002893	80.97	4DL_14388880	NA	5AL_2669964	95.76	4BL,4DL,5AL	1AL,1BL,1DL
Bradi1g76600.1	4BL_6823569	81.735	4DL_14441267	59.23	5AL_736553	95.76	4BL,4DL,5AL
TRIUR3_24696	4BL_7013755	86.62	4DL_14307729	58.79	5AL_2768459	106.95	4BL,4DL,5AL
AEGTA23550	4BL_6997538	86.62	4DL_14374054	59.23	5AL_201603	106.95	4BL,4DL,5AL
AEGTA43513	4BL_6967450	86.62	4DL_14302622	59.67	5AL_2809637	106.95	4BL,4DL,5AL
Bradi1g75780.1	4BL_7034557	86.62	4DL_14378757	59.67	5AL_2735932	106.95	4BL,4DL,5AL
TRIUR3_16013	4BL_7004006	86.62	4DL_14459791	59.67	5AL_2793206	106.95	4BL,4DL,5AL
AEGTA42858	4BL_6993955	86.62	4DL_14330988	NA	5AL_2763690	105.615	4BL,4DL,5AL	1AL,1BL,1DL
AEGTA17939	4BL_6883906	86.62	4DL_14377552	NA	5AL_2752504	106.95	4BL,4DL,5AL	2AL,2BL,2DL
Bradi1g75900	4BL_7040802	86.62	4DL_14408112	NA	5AL_2799462	106.95	4BL,4DL,5AL
Bradi1g75910.1	4BL_7040802	86.62	4DL_14408112	NA	5AL_2696005	106.95	4BL,4DL,5AL
TRIUR3_12136	4BL_6962430	87.07	4DL_14464480	58.79	5AL_2750775	106.95	4BL,4DL,5AL
Bradi4g31200.2	4BL_6967208	87.52	4DL_14403816	59.23	5AL_300602	NA	4BL,4DL,5AL	2AL,2BL,2DL
AEGTA20084	4BL_6830135	87.52	4DL_14302622	59.67	5AL_2809637	106.95	4BL,4DL,5AL
Contig33273	4BL_6830135	87.52	4DL_14302622	59.67	5AL_2811475	106.95	4BL,4DL,5AL
Bradi4g38420.1	4BL_6830135	87.52	4DL_14302622	59.67	5AL_2811475	106.95	4BL,4DL,5AL
Contig15457	4BL_7040734	87.52	4DL_14425723	66.83	5AL_2673730	NA	4BL,4DL,5AL
TRIUR3_08693	4BL_7034620	87.52	4DL_14461195	NA	5AL_2757402	115.75	4BL,4DL,5AL
Contig85432	4BL_7039045	94.55	4DL_14318278	66.83	5AL_2789169	115.75	4BL,4DL,5AL
TRIUR3_21989	4BL_6974185	94.55	4DL_14354512	66.83	5AL_2809192	NA	4BL,4DL,5AL	1AL,1BL,1DL
TRIUR3_19056	4BL_7013776	94.55	4DL_14471351	NA	5AL_2811061	114.95	4BL,4DL,5AL	3AL,3B,3DL
Bradi1g77270.1	4BL_7035179	94.55	4DL_9219831	NA	5AL_235019	114.95	4BL,4DL,5AL
TRIUR3_02100	4BL_7032151	94.55	4DL_14471351	NA	5AL_2673208	114.95	4BL,4DL,5AL
Bradi1g77370.1	4BL_7038009	94.55	4DL_14463112	NA	5AL_2805473	115.75	4BL,4DL,5AL
Bradi4g14130.1	4BL_6997094	94.55	4DL_14357135	NA	5AL_2752417	NA	4BL,4DL,5AL
TRIUR3_06966	4BL_7031859	94.55	4DL_14457020	NA	5AL_2033509	NA	4BL,4DL,5AL
Contig71039	4BL_6996722	105.52	4DL_14466543	66.83	5AL_2730866	120.97	4BL,4DL,5AL
Contig89396	4BL_6977708	105.52	4DL_14464639	66.83	5AL_2675104	NA	4BL,4DL,5AL	1AL,1BL,1DL
Bradi1g78370.1	4BL_7032805	105.52	4DL_14318757	NA	5AL_2739906	120.97	4BL,4DL,5AL
Bradi1g78180.1	4BL_7033376	105.52	4DL_14422495	NA	5AL_2677384	120.97	4BL,4DL,5AL
AEGTA04532	4BL_7032818	105.52	4DL_14462806	NA	5AL_2797448	120.97	4BL,4DL,5AL	6AL,6BL,6DL
Bradi3g27027.1	4BL_7039484	105.52	4DL_14384939	NA	5AL_2704786	120.97	4BL,4DL,5AL
Contig59735	4BL_7032818	105.52	4DL_14462806	NA	5AL_2797448	120.97	4BL,4DL,5AL	6AL,6BL,6DL
TRIUR3_03069	4BL_7026292	105.52	4DL_14301297	NA	5AL_2734062	NA	4BL,4DL,5AL	3AL,3B,3DL
Bradi1g78057.1	4BL_6998854	105.52	4DL_14417137	NA	5AL_2783325	NA	4BL,4DL,5AL
Bradi1g78660.1	4BL_7039583	105.52	4DL_14404266	NA	5AL_1929030	NA	4BL,4DL,5AL
Contig103236	4BL_6855580	NA	4DL_14384259	66.83	5AL_2801809	114.95	4BL,4DL,5AL	2AL,2BL,2DL
TRIUR3_08992	4BL_7010926	NA	4DL_14442025	66.83	5AL_2769841	115.35	4BL,4DL,5AL	2AS,2BS,2DS
TRIUR3_13786	4BL_6964478	NA	4DL_14443518	66.83	5AL_2670326	NA	4BL,4DL,5AL
Bradi1g76650.1	4BL_7038994	NA	4DL_14381915	NA	5AL_2755117	95.76	4BL,4DL,5AL
Bradi1g76730.1	4BL_7026903	NA	4DL_14369856	NA	5AL_2764009	95.76	4BL,4DL,5AL
TRIUR3_22277	4BL_7035654	NA	4DL_14225783	NA	5AL_2702907	104.28	4BL,4DL,5AL
Bradi1g76200.1	4BL_7001251	NA	4DL_14380848	NA	5AL_910922	104.28	4BL,4DL,5AL
TRIUR3_15249	4BL_7038459	NA	4DL_14429325	NA	5AL_2676193	113.27	4BL,4DL,5AL	1AL,1BL,1DL
Bradi1g77000.1	4BL_6970443	NA	4DL_14275773	NA	5AL_1899990	113.27	4BL,4DL,5AL
Contig40593	4BL_4984989	NA	4DL_14351131	NA	5AL_2795476	113.27	4BL,4DL,5AL
Bradi1g78710	4BL_7026837	130.73	4DL_14466119	NA	5AL_2695844	127.94	4BL,4DL,5AL
BE605086	4BL_6992320	NA	4DL_14469042	NA	5AL_2744283	127.02	4BL,4DL,5AL	6AS,6BS,6DS
AEGTA16184	4BL_6983944	NA	4DL_14404241	NA	5AL_2809164	127.02	4BL,4DL,5AL	6AS,6BS,6DS
AEGTA21690	4BL_6963650	NA	4DL_14381028	NA	5AL_2807546	127.94	4BL,4DL,5AL	1AL,1BL,1DL
AEGTA28031	4BL_7033267	NA	4DL_14382931	NA	5AL_2808642	127.94	4BL,4DL,5AL	2AS,2BS,2DS
Bradi1g78620.1	4BL_6910372	NA	4DL_14446183	NA	5AL_2811388	127.94	4BL,4DL,5AL
Contig92088	4BL_7033945	NA	4DL_14329168	NA	5AL_2677786	127.94	4BL,4DL,5AL
Bradi1g77350	4BL_6990622	NA	4DL_14463347	NA	5AL_2806246	115.75	4BL,4DL,5AL
Bradi1g76590.1	4BL_7037088	NA	4DL_14441267	59.23	5AL_2757305	95.76	4BL,4DL,5AL
Bradi1g77330.1	4BL_6998043	NA	4DL_14399331	NA	5AL_2792037	NA	4BL,4DL,5AL
Bradi1g77530.1	4BL_7032892	NA	4DL_14366713	NA	5AL_2697621	NA	4BL,4DL,5AL
BE438217	4BL_6998043	NA	4DL_14399331	NA	5AL_2792037	NA	4BL,4DL,5AL
TRIUR3_29847	4BL_5885940	NA	4DL_14450864	NA	5AL_1012479	NA	4BL,4DL,5AL	3AL,3B,3DL
Bradi3g21460	4BL_7039626	NA	4DL_14404241	NA	5AL_749153	NA	4BL,4DL,5AL
AEGTA11649	4BL_7039291	80.12	4DL_14359281	58.79	7DS_3858212	NA	4BL,4DL,7DS
Bradi4g02820.1	4BL_6995485	71.27	5BS_2246512	45.15	5DS_2783341	36.57	4BL,5BS,5DS
Bradi3g53920.1	4BL_7018147	65.7	6AL_5773881	88.17	6DL_3326853	119.86	4BL,6AL,6DL
TRIUR3_35358	4BL_7032869	NA	7BS_3093666	75.53	7DS_3964553	103.46	4BL,7BS,7DS
Bradi3g02650.1	4BS_4906605	44.35	6AS_4429857	49.22	6BS_2952811	NA	4BS,6AS,6BS
Contig15495	4DL_14308895	NA	5BL_10866110	60.53	5DL_4529260	75.45	4DL,5BL,5DL
Bradi3g37150.1	4DL_14276811	NA	5BL_10830111	107.04	5DL_4494636	136.72	4DL,5BL,5DL
BF483309	4DL_14462459	NA	5BL_10842853	NA	5DL_4576261	49.71	4DL,5BL,5DL
Bradi4g37880.1	4DL_14402486	NA	5BL_10872326	NA	5DL_4490409	NA	4DL,5BL,5DL
Bradi3g50340.1	4DL_4194207	NA	6AL_5799874	65.24	6DL_3302295	81.58	4DL,6AL,6DL
Bradi3g01940.2	4DL_14101630	NA	6AS_2602052	NA	6BS_1263376	NA	4DL,6AS,6BS
Bradi3g02570.1	4DL_14358341	NA	6AS_4404113	49.22	6BS_2904470	51.89	4DL,6AS,6BS
BG263085	4DL_14115185	NA	6AS_4360143	60.96	6BS_3044059	NA	4DL,6AS,6BS
Bradi3g20720.1	4DL_14354388	NA	6AS_4361593	NA	6BS_2976195	46.64	4DL,6AS,6BS
Bradi3g38240.1	4DL_14236528	NA	7AS_4233474	NA	7DS_3920024	111.08	4DL,7AS,7DS	5AL,5BL,5DL
Contig20570	4DL_10612614	NA	7BS_3149982	66.45	7DS_2443858	NA	4DL,7BS,7DS
Bradi1g04700.1	4DS_2267449	NA	5BL_10821408	135.05	5DL_2363211	182.83	4DS,5BL,5DL
Bradi1g06890.1	4DS_2268651	NA	5BL_10804947	118.23	5DL_4501941	150.04	4DS,5BL,5DL
Bradi3g56190	4DS_2265464	NA	6AL_5761403	67.92	6DL_3262229	86.36	4DS,6AL,6DL
TRIUR3_20543	4DS_2318190	NA	6AS_4347719	64.84	6DS_2059994	NA	4DS,6AS,6DS	5AS,5BS,5DS
TRIUR3_12257	5AL_2809586	74.09	7AS_4246524	NA	7DS_3824094	NA	5AL,7AS,7DS
Bradi5g01000.1	5AS_1553041	NA	5DS_2782703	12.81	7AL_4488308	181.24	5AS,5DS,7AL	5AL,5BL,5DL
Bradi5g15000	5AS_1229351	NA	6AL_5751552	NA	6DL_2581791	81.58	5AS,6AL,6DL
BE590952	5AS_1516618	NA	6AL_5834435	NA	6DL_1043317	NA	5AS,6AL,6DL
Bradi4g31970.1	5BL_10787131	50.185	5DL_4567831	NA	6AL_5831283	65.24	5BL,5DL,6AL	1AL,1BL,1DL
Bradi3g02830.2	5BL_10870741	108.43	5DL_132359	138.39	6AS_4361421	NA	5BL,5DL,6AS	5AS,5BS,5DS
AEGTA42871	5BL_10916941	86.88	5DL_4499215	NA	6BS_2985468	48.35	5BL,5DL,6BS
TRIUR3_12578	5BL_10805282	46.76	5DL_4602296	49.71	6DL_124481	83.755	5BL,5DL,6DL
Bradi4g35750.1	5BL_10853876	71.18	5DL_4048040	NA	6DS_2063863	1.75	5BL,5DL,6DS
Bradi4g34250.1	5BL_10891320	60.53	5DL_2555135	75.45	7AS_4184825	NA	5BL,5DL,7AS
Contig102857	5BL_10872426	NA	5DL_4472529	57.07	7AS_4248031	91.61	5BL,5DL,7AS
Bradi1g00540.1	5BL_10814941	171.285	5DL_4549233	223.24	7BS_3084679	NA	5BL,5DL,7BS
AEGTA00522	5BL_10825429	171.68	5DL_4513394	NA	7BS_3097742	NA	5BL,5DL,7BS
TRIUR3_10506	5BL_10825429	171.68	5DL_4513394	NA	7BS_3087130	NA	5BL,5DL,7BS
TRIUR3_21273	5BL_10825429	171.68	5DL_4513394	NA	7BS_3087130	NA	5BL,5DL,7BS
AEGTA11654	5BL_10853782	NA	5DL_4560530	222.38	7BS_3166783	225.06	5BL,5DL,7BS
Bradi1g00517	5BL_10853782	NA	5DL_4560530	222.38	7BS_3166783	225.06	5BL,5DL,7BS	2AL,2BL,2DL
TRIUR3_08451	5BL_10866976	NA	5DL_4509427	223.24	7BS_3087129	NA	5BL,5DL,7BS
TRIUR3_14954	5BL_10909279	NA	5DL_4587650	223.24	7BS_3069533	NA	5BL,5DL,7BS
TRIUR3_15285	5BL_10916869	NA	5DL_4606976	223.24	7BS_3113433	NA	5BL,5DL,7BS
BE404744	5BL_10917749	140.98	5DL_4496129	NA	7DL_3393572	191.24	5BL,5DL,7DL	6AS,6BS,6DS
Contig91511	5BL_10918196	136.74	5DL_4553880	182.83	7DL_3345160	111.575	5BL,5DL,7DL	1AS,1BS,1DS
Bradi4g30990.1	5BL_10887759	49.79	6AL_5806551	65.24	6DL_825179	NA	5BL,6AL,6DL
AEGTA12914	5BL_10898618	NA	6AS_4388356	53.81	6DS_2072154	71.6	5BL,6AS,6DS
AEGTA25679	5BL_10896226	140.98	6AS_4378604	37.43	6DS_2079365	NA	5BL,6AS,6DS
Bradi4g33830.1	5BL_10763172	NA	7AS_4227171	NA	7DS_3895243	111.08	5BL,7AS,7DS
Bradi5g02070.1	5BL_10923355	NA	7BL_6739436	167.545	7DL_3322912	191.24	5BL,7BL,7DL
Bradi4g33300.1	5BL_10882589	60.53	7BS_3089649	76.38	7DS_3897087	111.08	5BL,7BS,7DS
TRIUR3_30867	5BS_2250102	45.57	5DS_2748279	27.86	7AS_4245904	92.39	5BS,5DS,7AS
Bradi4g32180.1	5BS_1976842	46.76	6AL_5825768	67.92	6DL_3219822	86.79	5BS,6AL,6DL
Bradi1g62330.2	5BS_2281130	NA	6AS_4356579	NA	6DS_2076750	81.58	5BS,6AS,6DS
Bradi1g13560.1	5BS_2286040	NA	6AS_4373223	31.93	6DS_799703	40.65	5BS,6AS,6DS
Bradi2g40520.1	5BS_203715	45.99	7AS_4254200	91.61	7DS_3494579	NA	5BS,7AS,7DS	7AL,7BL,7DL
Bradi3g14106.1	5DL_4490187	75.45	7BS_3132008	76.38	7DS_3885487	111.08	5DL,7BS,7DS
Bradi3g53010.1	6AL_5205171	NA	6DL_3308601	NA	7BS_3142520	76.38	6AL,6DL,7BS
Bradi3g56290.1	6AL_5821942	67.92	6DL_3322815	85.93	7BS_3105074	76.38	6AL,6DL,7BS
Bradi4g11180.1	6AL_5814640	88.17	6DL_3312719	NA	7DS_3965955	74.1	6AL,6DL,7DS
AEGTA31459	6AL_5691393	NA	6DL_2813904	86.79	7DS_3917012	103.46	6AL,6DL,7DS
AEGTA19639	6AL_5833825	67.92	6DL_3255371	85.93	7DS_3966314	NA	6AL,6DL,7DS
TRIUR3_24992	6AL_5793712	67.92	7AL_4521435	184.91	7DL_3362401	191.24	6AL,7AL,7DL
TRIUR3_11227	6AL_5787732	118.54	7AS_4245762	88.07	7DS_3914882	NA	6AL,7AS,7DS
Bradi1g42300.1	6AL_5205171	NA	7BS_3142520	76.38	7DS_3926074	111.08	6AL,7BS,7DS
Bradi3g04510.1	6AS_4410199	62.7	6BS_1362391	65.97	7DL_3370713	NA	6AS,6BS,7DL
TRIUR3_10130	6AS_4385667	60.96	6BS_3030576	NA	7DL_3373519	NA	6AS,6BS,7DL	2AL,2BL,2DL
TRIUR3_22583	6AS_4428809	53.81	6DS_2100871	71.6	7AL_4553796	101.16	6AS,6DS,7AL
Bradi1g34250.1	6AS_4356598	53.81	6DS_2085368	77.64	7DL_3343162	120.28	6AS,6DS,7DL	2AL,2BL,2DL
Bradi1g35550.1	6AS_4384393	NA	6DS_2091402	81.58	7DL_3388333	NA	6AS,6DS,7DL
Bradi3g06916.1	6AS_3107342	NA	6DS_2095270	81.58	7DL_3331018	111.08	6AS,6DS,7DL
Contig19562	6AS_2142294	NA	7AL_4553098	NA	7DL_3386080	142.97	6AS,7AL,7DL
AEGTA16003	6AS_4395871	60.96	7AS_4193332	56.55	7DS_3859176	70.84	6AS,7AS,7DS
Bradi2g15990.1	6AS_4388118	40.24	7BL_6700714	NA	7DL_3365782	NA	6AS,7BL,7DL
Bradi3g42500.1	6AS_4381183	40.24	7BS_3164285	76.38	7DS_3911490	111.575	6AS,7BS,7DS
Bradi2g50133.1	6BL_4349832	78.42	6DL_3288252	81.58	7DS_3914700	NA	6BL,6DL,7DS
Bradi3g57800.1	6BL_4328624	NA	6DL_3299043	86.36	7DS_3145129	NA	6BL,6DL,7DS
Bradi1g46160.1	6BL_4328624	NA	6DL_3299043	86.36	7DS_3145129	NA	6BL,6DL,7DS
Bradi1g46710	6BL_4220908	65.07	7AS_4047066	85.51	7DS_3938467	NA	6BL,7AS,7DS
Bradi1g35290.1	6BS_2950982	51.95	7BL_6749105	79.65	7DL_3331186	111.08	6BS,7BL,7DL
Bradi1g44280.1	6DL_2512620	85.93	7AS_4246966	91.61	7BS_3121786	76.38	6DL,7AS,7BS
# a single gene was kept for its alternative splice forms (e.g. Bradi1g46710 for Bradi1g46710.1,Bradi1g46710.3 and Bradi1g46710.5)
* Both 4AS and 4AL refer to the modern chromosome arms of 4A. Genes in green are those representing the 21 translocation events.
^ Linkage distances were retrieved from http://www.wheatgenome.org/. NA indicates map locations are not available.
